# Supplementary material for: Gain of Alternative Allele Expression of LINC02449 at rs149707223 in Schizophrenia and Bipolar Disorder: Inducing Synaptic Transmission and Behavioral Deficits in Mice
Source: Nat Commun. 2025 Nov 4;16:9724. doi: 10.1038/s41467-025-64717-z (PMC12586535; doi:10.1038/s41467-025-64717-z)
Supplement: Supplementary file 3 — Supplementary Data 1-8 [file 41467_2025_64717_MOESM3_ESM.xlsx]

## Sheet: SData 1
Supplementary Data 1. Sample information.
				BD			WGS						RNA-seq
Sample	Diagnosis	Gender	Old (years)	Subtype	Lithium responder (Yes/No)		Total number of pair reads	Total pairwise mapped reads	Total properly pairwise mapped reads mapped reads	Percentage of pairwise mapped reads in total reads	Percentage of properly pairwise mapped reads in total reads		Total number of reads	Mapped reads	Unique mapped reads	Percentage of mapped reads in total reads	Percentage of unique mapped reads in mapped reads
SDC1a	Schizophrenia (SZ)	Male	35	n.a			737869382	735385680	715393360	0.996634	0.969539		98846566	85053558	81689606	0.86046	0.826428
SDC1u	Healthy												94357770	80005142	77220820	0.847891	0.818383
SDC2a	Schizophrenia (SZ)	Male	41				639075776	637332492	620122380	0.997272	0.970342		106095658	92053292	88882234	0.867644	0.837756
SDC2u	Healthy												109554768	93870532	90937802	0.856837	0.830067
SDC3a	Schizophrenia (SZ)	Female	29				783957490	781657702	760423120	0.997066	0.96998		108368500	86071380	80673622	0.794247	0.744438
SDC3u	Healthy	female	29										89959292	65376026	62789076	0.726729	0.697972
SDC4a	Schizophrenia (SZ)	Female	19				764406550	762127776	740921924	0.997019	0.969277		76532004	61160942	58924952	0.799155	0.769939
SDC4u	Healthy	female	19										89260318	71222732	68662730	0.797922	0.769241
BDC1a	Biplolar disorders (BD)	Male	44	BD-I	Yes		762987414	760521666	742503662	0.996768	0.973153		99362902	94124718	86365232	0.947282	0.917562
BDC1u	Healthy			n.a	n.a								102308798	95012788	86809882	0.928686	0.913665
BDC2a	Biplolar disorders (BD)	Male	17	BD-I	Yes		739841090	737664414	727060556	0.997058	0.982725		190029316	169683648	151597650	0.892934	0.893413
BDC2u	Healthy			n.a	n.a								140166150	124640308	111150112	0.889233	0.891767
BDC3a	Biplolar disorders (BD)	Male	18	BD-I	Yes		682288742	680348158	663185706	0.997156	0.972002		103077580	98431034	80515990	0.954922	0.817994
BDC3u	Healthy			n.a	n.a								104432628	99891774	79301332	0.956519	0.793872
BDC4a	Biplolar disorders (BD)	Female	18	BD-I	Yes		678950298	676906010	659355122	0.996989	0.971139		140995872	133143124	104997366	0.944305	0.788605
BDC4u	Healthy	female		n.a	n.a								98389832	92058940	73807250	0.935655	0.801739
BDC5a	Biplolar disorders (BD)	Male	22	BD-I	Yes		802978936	800306418	783808626	0.996672	0.976126		102561710	96997274	81560042	0.945745	0.840849
BDC5u	Healthy			n.a	n.a								105732952	99783224	87625596	0.943729	0.87816

## Sheet: SData 2
Supplementary Data 2. Information on ASE from twin cohorts and DEG from the PsychENCODE dataset for the 15 lncRNA ASE sites.
						Twin cohort					PsychENCODE dataset (P values were determined by two-tailed tests and adjusted using the Benjamini–Hochberg procedure (FDR))
Genename	Isoform	SNP ID	CHROM	REF	ALT	Control-AAF	Control-RAF	Case-AAF	Case-RAF	BF	SCZ.log2FC	SCZ.p.value	SCZ.fdr	BD.log2FC	BD.p.value	BD.fdr
LINC02449	ENST00000304751	rs149707223	chr12	C	G	0	1	1	0	5.45	0.00940113	0.770279	0.886567	0.140834	0.00200705	0.0476141
LINC02449	ENST00000304751	rs34479008	chr12	C	T	0	1	1	0	5.45	0.00940113	0.770279	0.886567	0.140834	0.00200705	0.0476141
LINC00943	ENST00000537374	rs3803148	chr12	T	C	0	1	1	0	15.74	-0.222224	1.98e-08	1.92e-06	-0.170368	0.00185391	0.0454605
LINC00943	ENST00000537374	rs372814177	chr12	C	T	0	1	1	0	15.74	-0.222224	1.98e-08	1.92e-06	-0.170368	0.00185391	0.0454605
RP5-1024G6.8	ENST00000602943	rs145390167	chr1	T	G	0	1	1	0	53.65	-0.0740785	0.00087009	0.00836715	-0.0283688	0.360993	0.689148
RSBN1L-AS1	ENST00000398043	rs531565945	chr7	C	T	0.2	0.8	1	0	13.34	0.0676288	0.00086656	0.00834878	0.121958	1.93e-05	0.0032156
RP11-20D14.6	ENST00000514568	rs748190512	chr12	C	T	0.0852273	0.914773	0.431034	0.568966	223180	0.300077	0.000311778	0.00388814	0.13946	0.223487	0.558367
LINC00943	ENST00000537374	rs3803149	chr12	G	C	1	0	0	1	15.74	-0.222224	1.98e-08	1.92e-06	-0.170368	0.00185391	0.0454605
LINC00943	ENST00000537374	rs3803147	chr12	C	A	1	0	0	1	15.74	-0.222224	1.98e-08	1.92e-06	-0.170368	0.00185391	0.0454605
DNAJC3-AS1	ENST00000499499	rs3848074	chr13	C	A	1	0	0	1	4864.64	0.0922113	8.65e-07	3.67e-05	0.0739671	0.00479383	0.0767553
LINC00662	ENST00000586954	rs10402862	chr19	A	C	1	0	0.25	0.75	18.6	0.0178594	0.0969059	0.257603	0.053858	0.00051363	0.022173
LINC00662	ENST00000586954	rs56016265	chr19	A	AT	1	0	0.25	0.75	18.6	0.0178594	0.0969059	0.257603	0.053858	0.00051363	0.022173
LINC00662	ENST00000586954	rs1468693	chr19	G	T	1	0	0.25	0.75	18.6	0.0178594	0.0969059	0.257603	0.053858	0.00051363	0.022173
SNORD3D	ENST00000573866	rs549302120	chr17	C	A	0.894737	0.105263	0.43662	0.56338	1021.61	-0.0269356	0.762862	0.882806	0.400196	0.00204542	0.0480353
RP11-350F4.2	ENST00000553202	rs79517318	chr12	T	C	1	0	0.3	0.7	7.41	0.0607026	4.96e-05	0.000943924	0.0505475	0.0189142	0.164045

## Sheet: SData 3
Supplementary Data 3. Allelic specific lncRNA binding prediction.
chrom	start	edn	strand	Gene	type	lncRNA	SNP
chr1	32711833	32712834	-	FAM167B	loss	ENST00000304751	rs149707223
chr1	147012181	147013182	+	BCL9	loss	ENST00000304751	rs149707223
chr1	156051363	156052364	+	MEX3A	loss	ENST00000304751	rs149707223
chr1	156051788	156052789	+	MEX3A	loss	ENST00000304751	rs149707223
chr1	161067150	161068151	-	KLHDC9	loss	ENST00000304751	rs149707223
chr1	161208091	161209092	+	NR1I3	loss	ENST00000304751	rs149707223
chr1	201915714	201916715	+	LMOD1	loss	ENST00000304751	rs149707223
chr1	209847764	209848765	-	RP1-28O10.1:G0S2	loss	ENST00000304751	rs149707223
chr1	211498956	211499957	+	TRAF5	loss	ENST00000304751	rs149707223
chr1	234039678	234040679	+	SLC35F3	loss	ENST00000304751	rs149707223
chr10	15130774	15131775	+	DCLRE1CP1	loss	ENST00000304751	rs149707223
chr10	93669239	93670240	-	FGFBP3	loss	ENST00000304751	rs149707223
chr10	100995618	100996619	-	HPSE2	loss	ENST00000304751	rs149707223
chr11	24517515	24518516	-	LUZP2	loss	ENST00000304751	rs149707223
chr11	73309233	73310234	-	FAM168A	loss	ENST00000304751	rs149707223
chr11	107460816	107461817	-	ELMOD1:AP000889.3	loss	ENST00000304751	rs149707223
chr11	118796316	118797317	-	BCL9L	loss	ENST00000304751	rs149707223
chr12	47473733	47474734	-	AMIGO2:PCED1B	loss	ENST00000304751	rs149707223
chr12	48497921	48498922	+	SENP1	loss	ENST00000304751	rs149707223
chr12	49730970	49731971	+	C1QL4	loss	ENST00000304751	rs149707223
chr12	75873459	75874460	-	GLIPR1	loss	ENST00000304751	rs149707223
chr12	122456327	122457328	-	RP11-87C12.5:BCL7A	loss	ENST00000304751	rs149707223
chr12	131200825	131201826	+	RIMBP2	loss	ENST00000304751	rs149707223
chr13	108519082	108520083	+	FAM155A	loss	ENST00000304751	rs149707223
chr14	94611464	94612465	-	PPP4R4	loss	ENST00000304751	rs149707223
chr14	95057394	95058395	-	SERPINA5:RP11-986E7.7	loss	ENST00000304751	rs149707223
chr15	44579926	44580927	+	CASC4	loss	ENST00000304751	rs149707223
chr15	49714292	49715293	+	FAM227B	loss	ENST00000304751	rs149707223
chr16	1031317	1032318	+	LMF1	loss	ENST00000304751	rs149707223
chr16	2185898	2186899	+	PKD1	loss	ENST00000304751	rs149707223
chr16	46655537	46656538	+	SHCBP1	loss	ENST00000304751	rs149707223
chr2	95962051	95963052	+	KCNIP3	loss	ENST00000304751	rs149707223
chr2	135805037	135806038	-	MAP3K19	loss	ENST00000304751	rs149707223
chr2	187713934	187714935	-	ZSWIM2	loss	ENST00000304751	rs149707223
chr3	14443075	14444076	+	SLC6A6	loss	ENST00000304751	rs149707223
chr3	157824291	157825292	+	SHOX2:RSRC1	loss	ENST00000304751	rs149707223
chr3	187009809	187010810	+	MASP1	loss	ENST00000304751	rs149707223
chr4	16900431	16901432	+	LDB2	loss	ENST00000304751	rs149707223
chr4	24981825	24982826	-	CCDC149	loss	ENST00000304751	rs149707223
chr4	99851787	99852788	-	EIF4E	loss	ENST00000304751	rs149707223
chr4	164264090	164265091	-	NPY1R:NPY5R	loss	ENST00000304751	rs149707223
chr5	92918042	92919043	-	NR2F1-AS1:NR2F1	loss	ENST00000304751	rs149707223
chr5	115386162	115387163	-	CTD-2287O16.3	loss	ENST00000304751	rs149707223
chr5	122423815	122424816	-	AC106786.1:PRDM6	loss	ENST00000304751	rs149707223
chr5	169531900	169532901	+	FOXI1	loss	ENST00000304751	rs149707223
chr5	175084032	175085033	+	HRH2	loss	ENST00000304751	rs149707223
chr6	46713653	46714654	+	ANKRD66	loss	ENST00000304751	rs149707223
chr7	5312999	5314000	-	SLC29A4	loss	ENST00000304751	rs149707223
chr7	25021252	25022253	-	OSBPL3	loss	ENST00000304751	rs149707223
chr7	26578406	26579407	+	KIAA0087	loss	ENST00000304751	rs149707223
chr7	29235066	29236067	+	CPVL	loss	ENST00000304751	rs149707223
chr7	87255863	87256864	+	ABCB1	loss	ENST00000304751	rs149707223
chr7	158497519	158498520	+	NCAPG2	loss	ENST00000304751	rs149707223
chr8	21771370	21772371	+	DOK2	loss	ENST00000304751	rs149707223
chr8	40755351	40756352	+	ZMAT4	loss	ENST00000304751	rs149707223
chr8	96281428	96282429	+	KB-1047C11.2	loss	ENST00000304751	rs149707223
chr8	144119625	144120626	+	C8orf31	loss	ENST00000304751	rs149707223
chr9	101559246	101560247	-	ANKS6	loss	ENST00000304751	rs149707223
chr9	118915082	118916083	+	PAPPA	loss	ENST00000304751	rs149707223
chr1	85258881	85259882	-	AC104169.1	loss	ENST00000304751	rs149707223
chr1	165676520	165677521	-	RP11-466F5.6:RP11-466F5.10	loss	ENST00000304751	rs149707223
chr1	200112961	200113962	-	NR5A2	loss	ENST00000304751	rs149707223
chr10	3975710	3976711	-	RP11-464C19.3	loss	ENST00000304751	rs149707223
chr12	123170671	123171672	-	HCAR1:RP11-324E6.6	loss	ENST00000304751	rs149707223
chr14	49544222	49545223	+	RP11-816J8.1	loss	ENST00000304751	rs149707223
chr14	81916500	81917501	+	RP11-299L17.3	loss	ENST00000304751	rs149707223
chr15	77335532	77336533	+	RP11-797A18.4:RP11-797A18.3:TSPAN3	loss	ENST00000304751	rs149707223
chr16	2186129	2187130	+	PKD1	loss	ENST00000304751	rs149707223
chr16	15004076	15005077	-	MIR3180-1:hsa-mir-3180-3:RP11-958N24.1	loss	ENST00000304751	rs149707223
chr16	16402731	16403732	-	MIR3180-2:hsa-mir-3180-3:PKD1P1	loss	ENST00000304751	rs149707223
chr16	18496127	18497128	+	PKD1P5	loss	ENST00000304751	rs149707223
chr16	52270993	52271994	+	RP11-142G1.1	loss	ENST00000304751	rs149707223
chr17	46724384	46725385	+	RP11-357H14.17	loss	ENST00000304751	rs149707223
chr18	579366	580367	+	CETN1	loss	ENST00000304751	rs149707223
chr18	40695656	40696657	-	RIT2	loss	ENST00000304751	rs149707223
chr18	51613025	51614026	+	AC090666.1	loss	ENST00000304751	rs149707223
chr19	9202854	9203855	-	OR1M1	loss	ENST00000304751	rs149707223
chr19	9732074	9733075	-	ZNF561:C19orf82	loss	ENST00000304751	rs149707223
chr19	11495017	11496018	-	EPOR:RGL3	loss	ENST00000304751	rs149707223
chr19	12512084	12513085	+	CTD-3105H18.14	loss	ENST00000304751	rs149707223
chr19	12512087	12513088	+	CTD-3105H18.14	loss	ENST00000304751	rs149707223
chr19	14952688	14953689	+	OR7A10	loss	ENST00000304751	rs149707223
chr19	14992263	14993264	-	OR7A17	loss	ENST00000304751	rs149707223
chr19	35050690	35051691	+	AC008747.1	loss	ENST00000304751	rs149707223
chr19	50666451	50667452	+	IZUMO2	loss	ENST00000304751	rs149707223
chr19	54984410	54985411	+	CDC42EP5	loss	ENST00000304751	rs149707223
chr19	56056908	56057909	-	SBK3	loss	ENST00000304751	rs149707223
chr2	2842162	2843163	+	AC011995.1	loss	ENST00000304751	rs149707223
chr2	51258738	51259739	+	NRXN1	loss	ENST00000304751	rs149707223
chr2	124439790	124440791	-	AC092646.3	loss	ENST00000304751	rs149707223
chr20	13765531	13766532	+	ESF1:NDUFAF5	loss	ENST00000304751	rs149707223
chr20	44517782	44518783	-	NEURL2:CTSA	loss	ENST00000304751	rs149707223
chr20	44799875	44800876	+	RP5-998H6.2	loss	ENST00000304751	rs149707223
chr20	45061703	45062704	-	ELMO2:ZNF663P	loss	ENST00000304751	rs149707223
chr20	50820846	50821847	-	ZFP64	loss	ENST00000304751	rs149707223
chr20	54822787	54823788	-	MC3R	loss	ENST00000304751	rs149707223
chr20	61732482	61733483	-	HAR1B:HAR1A	loss	ENST00000304751	rs149707223
chr21	34429134	34430135	-	AP000282.2	loss	ENST00000304751	rs149707223
chr21	41116333	41117334	-	IGSF5	loss	ENST00000304751	rs149707223
chr22	27538438	27539439	+	CTA-992D9.7	loss	ENST00000304751	rs149707223
chr22	31126543	31127544	-	OSBP2:MIR3200	loss	ENST00000304751	rs149707223
chr22	37099602	37100603	-	CACNG2:RP1-293L6.1	loss	ENST00000304751	rs149707223
chr3	48681712	48682713	+	CELSR3:MIR4793	loss	ENST00000304751	rs149707223
chr3	72599702	72600703	-	RP11-654C22.2	loss	ENST00000304751	rs149707223
chr3	74584021	74585022	+	AC128653.1	loss	ENST00000304751	rs149707223
chr3	76467130	76468131	+	ROBO2	loss	ENST00000304751	rs149707223
chr3	164058128	164059129	+	MIR720	loss	ENST00000304751	rs149707223
chr4	88187973	88188974	-	RP11-529H2.1	loss	ENST00000304751	rs149707223
chr4	176393152	176394153	+	AC131094.1	loss	ENST00000304751	rs149707223
chr5	55353876	55354877	+	CTD-2227I18.1	loss	ENST00000304751	rs149707223
chr6	5148555	5149556	-	LYRM4:MIR3691	loss	ENST00000304751	rs149707223
chr6	49792494	49793495	+	RP11-719J20.1	loss	ENST00000304751	rs149707223
chr6	162035097	162036098	+	PARK2:AL035697.1	loss	ENST00000304751	rs149707223
chr6	166355828	166356829	+	PDE10A	loss	ENST00000304751	rs149707223
chr7	157367113	157368114	+	PTPRN2:MIR153-2	loss	ENST00000304751	rs149707223
chr8	37483390	37484391	-	RP11-150O12.4:RP11-346L1.2	loss	ENST00000304751	rs149707223
chr8	65284884	65285885	+	LINC00966	loss	ENST00000304751	rs149707223
chr8	73793974	73794975	+	KCNB2	loss	ENST00000304751	rs149707223
chr8	74581675	74582676	-	STAU2	loss	ENST00000304751	rs149707223
chr9	3525722	3526723	+	RFX3	loss	ENST00000304751	rs149707223
chr9	109378086	109379087	+	RP11-308N19.3:RP11-308N19.4	loss	ENST00000304751	rs149707223
chrX	8835641	8836642	+	GS1-542M4.4	loss	ENST00000304751	rs149707223
chrX	37638263	37639264	+	TM4SF2	loss	ENST00000304751	rs149707223
chrX	45605693	45606694	-	RP6-99M1.2:MIR221:MIR222	loss	ENST00000304751	rs149707223
chrX	102610372	102611373	+	WBP5	loss	ENST00000304751	rs149707223
chrX	111326003	111327004	+	TRPC5	loss	ENST00000304751	rs149707223
chrX	121605670	121606671	-	AL513487.1	loss	ENST00000304751	rs149707223
chrX	122317005	122318006	-	GRIA3	loss	ENST00000304751	rs149707223
chr1	1384068	1385069	-	ATAD3C	gain	ENST00000304751	rs149707223
chr1	2937045	2938046	-	ACTRT2	gain	ENST00000304751	rs149707223
chr1	2937045	2938046	-	ACTRT2	gain	ENST00000304751	rs149707223
chr1	9647931	9648932	-	TMEM201	gain	ENST00000304751	rs149707223
chr1	32664986	32665987	-	CCDC28B	gain	ENST00000304751	rs149707223
chr1	32664986	32665987	-	CCDC28B	gain	ENST00000304751	rs149707223
chr1	32711833	32712834	-	FAM167B	gain	ENST00000304751	rs149707223
chr1	89828616	89829617	-	GBP6	gain	ENST00000304751	rs149707223
chr1	109655300	109656301	+	C1orf194:KIAA1324	gain	ENST00000304751	rs149707223
chr1	112083839	112084840	+	ADORA3	gain	ENST00000304751	rs149707223
chr1	112083839	112084840	+	ADORA3	gain	ENST00000304751	rs149707223
chr1	145076185	145077186	-	PDE4DIP	gain	ENST00000304751	rs149707223
chr1	147012181	147013182	+	BCL9	gain	ENST00000304751	rs149707223
chr1	150458886	150459887	-	TARS2	gain	ENST00000304751	rs149707223
chr1	152779106	152780107	+	LCE1C	gain	ENST00000304751	rs149707223
chr1	155113070	155114071	+	DPM3	gain	ENST00000304751	rs149707223
chr1	155214489	155215490	+	GBA	gain	ENST00000304751	rs149707223
chr1	156051363	156052364	+	MEX3A	gain	ENST00000304751	rs149707223
chr1	156051788	156052789	+	MEX3A	gain	ENST00000304751	rs149707223
chr1	156265462	156266463	+	C1orf85	gain	ENST00000304751	rs149707223
chr1	156786653	156787654	-	SH2D2A:NTRK1	gain	ENST00000304751	rs149707223
chr1	157015161	157016162	-	ARHGEF11	gain	ENST00000304751	rs149707223
chr1	160764863	160765864	+	LY9	gain	ENST00000304751	rs149707223
chr1	161067150	161068151	-	KLHDC9	gain	ENST00000304751	rs149707223
chr1	161208091	161209092	+	NR1I3	gain	ENST00000304751	rs149707223
chr1	173886515	173887516	+	SERPINC1	gain	ENST00000304751	rs149707223
chr1	173886515	173887516	+	SERPINC1	gain	ENST00000304751	rs149707223
chr1	180992046	180993047	-	STX6	gain	ENST00000304751	rs149707223
chr1	192604274	192605275	-	RGS13	gain	ENST00000304751	rs149707223
chr1	201915714	201916715	+	LMOD1	gain	ENST00000304751	rs149707223
chr1	205425081	205426082	-	LEMD1	gain	ENST00000304751	rs149707223
chr1	206642790	206643791	+	IKBKE	gain	ENST00000304751	rs149707223
chr1	209847764	209848765	-	RP1-28O10.1:G0S2	gain	ENST00000304751	rs149707223
chr1	211498956	211499957	+	TRAF5	gain	ENST00000304751	rs149707223
chr1	229384382	229385383	+	TMEM78	gain	ENST00000304751	rs149707223
chr1	234039678	234040679	+	SLC35F3	gain	ENST00000304751	rs149707223
chr1	241694433	241695434	+	KMO	gain	ENST00000304751	rs149707223
chr1	246886348	246887349	-	SCCPDH	gain	ENST00000304751	rs149707223
chr10	1071798	1072799	-	IDI2:IDI2-AS1	gain	ENST00000304751	rs149707223
chr10	13140448	13141449	-	CCDC3	gain	ENST00000304751	rs149707223
chr10	15130774	15131775	+	DCLRE1CP1	gain	ENST00000304751	rs149707223
chr10	30721865	30722866	+	MAP3K8	gain	ENST00000304751	rs149707223
chr10	47082533	47083534	+	LINC00842:NPY4R	gain	ENST00000304751	rs149707223
chr10	64028465	64029466	-	RTKN2	gain	ENST00000304751	rs149707223
chr10	71892689	71893690	+	AIFM2	gain	ENST00000304751	rs149707223
chr10	93669239	93670240	-	FGFBP3	gain	ENST00000304751	rs149707223
chr10	100995618	100996619	-	HPSE2	gain	ENST00000304751	rs149707223
chr10	103824146	103825147	-	HPS6	gain	ENST00000304751	rs149707223
chr10	118897811	118898812	+	VAX1	gain	ENST00000304751	rs149707223
chr10	133999403	134000404	-	RP11-140A10.3:DPYSL4	gain	ENST00000304751	rs149707223
chr10	135332909	135333910	+	SPRN	gain	ENST00000304751	rs149707223
chr11	299525	300526	+	IFITM5	gain	ENST00000304751	rs149707223
chr11	24517515	24518516	-	LUZP2	gain	ENST00000304751	rs149707223
chr11	62420773	62421774	+	INTS5:RP11-831H9.11	gain	ENST00000304751	rs149707223
chr11	69633791	69634792	+	FGF3	gain	ENST00000304751	rs149707223
chr11	73309233	73310234	-	FAM168A	gain	ENST00000304751	rs149707223
chr11	74810607	74811608	+	CTD-2562J17.2:SLCO2B1	gain	ENST00000304751	rs149707223
chr11	78285918	78286919	-	NARS2	gain	ENST00000304751	rs149707223
chr11	88070954	88071955	+	CTSC	gain	ENST00000304751	rs149707223
chr11	88909619	88910620	+	TYR	gain	ENST00000304751	rs149707223
chr11	107460816	107461817	-	ELMOD1:AP000889.3	gain	ENST00000304751	rs149707223
chr11	118796316	118797317	-	BCL9L	gain	ENST00000304751	rs149707223
chr11	123300057	123301058	-	AP000783.1	gain	ENST00000304751	rs149707223
chr12	10162225	10163226	-	CLEC1B:CLEC12B	gain	ENST00000304751	rs149707223
chr12	40589545	40590546	+	AC079630.4:LRRK2	gain	ENST00000304751	rs149707223
chr12	47473733	47474734	-	AMIGO2:PCED1B	gain	ENST00000304751	rs149707223
chr12	47473733	47474734	-	AMIGO2:PCED1B	gain	ENST00000304751	rs149707223
chr12	48497921	48498922	+	SENP1	gain	ENST00000304751	rs149707223
chr12	49730970	49731971	+	C1QL4	gain	ENST00000304751	rs149707223
chr12	54387678	54388679	+	RP11-834C11.12:HOXC6	gain	ENST00000304751	rs149707223
chr12	56136063	56137064	-	GDF11	gain	ENST00000304751	rs149707223
chr12	57809197	57810198	+	R3HDM2	gain	ENST00000304751	rs149707223
chr12	75873459	75874460	-	GLIPR1	gain	ENST00000304751	rs149707223
chr12	75873459	75874460	-	GLIPR1	gain	ENST00000304751	rs149707223
chr12	110888226	110889227	-	ARPC3	gain	ENST00000304751	rs149707223
chr12	122456327	122457328	-	RP11-87C12.5:BCL7A	gain	ENST00000304751	rs149707223
chr12	124195864	124196865	-	ATP6V0A2	gain	ENST00000304751	rs149707223
chr12	124195864	124196865	-	ATP6V0A2	gain	ENST00000304751	rs149707223
chr12	131200825	131201826	+	RIMBP2	gain	ENST00000304751	rs149707223
chr13	40177664	40178665	-	LHFP	gain	ENST00000304751	rs149707223
chr13	40177664	40178665	-	LHFP	gain	ENST00000304751	rs149707223
chr13	103346853	103347854	-	METTL21C	gain	ENST00000304751	rs149707223
chr13	108519082	108520083	-	FAM155A	gain	ENST00000304751	rs149707223
chr13	108519082	108520083	+	FAM155A	gain	ENST00000304751	rs149707223
chr13	108519082	108520083	-	FAM155A	gain	ENST00000304751	rs149707223
chr14	50559360	50560361	-	C14orf183	gain	ENST00000304751	rs149707223
chr14	94611464	94612465	-	PPP4R4	gain	ENST00000304751	rs149707223
chr14	94789730	94790731	-	SERPINA6	gain	ENST00000304751	rs149707223
chr14	95057394	95058395	-	SERPINA5:RP11-986E7.7	gain	ENST00000304751	rs149707223
chr15	38543526	38544527	-	SPRED1	gain	ENST00000304751	rs149707223
chr15	38543526	38544527	-	SPRED1	gain	ENST00000304751	rs149707223
chr15	44579926	44580927	+	CASC4	gain	ENST00000304751	rs149707223
chr15	49714292	49715293	+	FAM227B	gain	ENST00000304751	rs149707223
chr15	66679083	66680084	+	TIPIN	gain	ENST00000304751	rs149707223
chr15	66858316	66859317	-	LCTL	gain	ENST00000304751	rs149707223
chr15	66858316	66859317	-	LCTL	gain	ENST00000304751	rs149707223
chr15	68111041	68112042	-	SKOR1	gain	ENST00000304751	rs149707223
chr15	74465011	74466012	+	RP11-665J16.1:ISLR	gain	ENST00000304751	rs149707223
chr15	75871629	75872630	-	PTPN9	gain	ENST00000304751	rs149707223
chr15	80443831	80444832	-	FAH	gain	ENST00000304751	rs149707223
chr15	90302821	90303822	+	MESP2	gain	ENST00000304751	rs149707223
chr16	1031317	1032318	+	LMF1	gain	ENST00000304751	rs149707223
chr16	2185898	2186899	+	PKD1	gain	ENST00000304751	rs149707223
chr16	11370336	11371337	-	RMI2	gain	ENST00000304751	rs149707223
chr16	11836733	11837734	+	TXNDC11:RP11-490O6.2	gain	ENST00000304751	rs149707223
chr16	20498023	20499024	+	ACSM2A:AC137056.1	gain	ENST00000304751	rs149707223
chr16	46655537	46656538	+	SHCBP1	gain	ENST00000304751	rs149707223
chr16	66994139	66995140	-	RP11-361L15.4:CES3	gain	ENST00000304751	rs149707223
chr16	70694569	70695570	-	IL34:MTSS1L:FLJ00418	gain	ENST00000304751	rs149707223
chr16	73093596	73094597	-	ZFHX3	gain	ENST00000304751	rs149707223
chr2	46869	47870	+	FAM110C	gain	ENST00000304751	rs149707223
chr2	24149154	24150155	-	ATAD2B	gain	ENST00000304751	rs149707223
chr2	26914618	26915619	-	KCNK3	gain	ENST00000304751	rs149707223
chr2	48132931	48133932	+	FBXO11	gain	ENST00000304751	rs149707223
chr2	88355247	88356248	+	KRCC1	gain	ENST00000304751	rs149707223
chr2	95962051	95963052	+	KCNIP3	gain	ENST00000304751	rs149707223
chr2	97684174	97685175	-	FAM178B	gain	ENST00000304751	rs149707223
chr2	128051751	128052752	+	ERCC3	gain	ENST00000304751	rs149707223
chr2	128051751	128052752	+	ERCC3	gain	ENST00000304751	rs149707223
chr2	128439359	128440360	-	LIMS2	gain	ENST00000304751	rs149707223
chr2	135805037	135806038	-	MAP3K19	gain	ENST00000304751	rs149707223
chr2	176948640	176949641	+	EVX2	gain	ENST00000304751	rs149707223
chr2	187713934	187714935	-	ZSWIM2	gain	ENST00000304751	rs149707223
chr2	198540768	198541769	+	RFTN2	gain	ENST00000304751	rs149707223
chr2	198540768	198541769	+	RFTN2	gain	ENST00000304751	rs149707223
chr2	217560247	217561248	-	IGFBP5:AC007563.5	gain	ENST00000304751	rs149707223
chr2	217560247	217561248	-	IGFBP5:AC007563.5	gain	ENST00000304751	rs149707223
chr2	233876323	233877324	+	NGEF:AC106876.2	gain	ENST00000304751	rs149707223
chr2	237475429	237476430	-	ACKR3	gain	ENST00000304751	rs149707223
chr2	242801059	242802060	+	PDCD1	gain	ENST00000304751	rs149707223
chr3	14443075	14444076	+	SLC6A6	gain	ENST00000304751	rs149707223
chr3	42307698	42308699	-	CCK	gain	ENST00000304751	rs149707223
chr3	47205456	47206457	-	SETD2	gain	ENST00000304751	rs149707223
chr3	149095651	149096652	+	TM4SF1:TM4SF1-AS1	gain	ENST00000304751	rs149707223
chr3	151102599	151103600	-	MED12L	gain	ENST00000304751	rs149707223
chr3	157824291	157825292	+	SHOX2:RSRC1	gain	ENST00000304751	rs149707223
chr3	172019685	172020686	+	FNDC3B	gain	ENST00000304751	rs149707223
chr3	183748331	183749332	+	HTR3D	gain	ENST00000304751	rs149707223
chr3	185542843	185543844	-	IGF2BP2	gain	ENST00000304751	rs149707223
chr3	187009809	187010810	+	MASP1	gain	ENST00000304751	rs149707223
chr3	187388186	187389187	+	SST	gain	ENST00000304751	rs149707223
chr3	190916029	190917030	+	OSTN	gain	ENST00000304751	rs149707223
chr4	16900431	16901432	+	LDB2	gain	ENST00000304751	rs149707223
chr4	24981825	24982826	-	CCDC149	gain	ENST00000304751	rs149707223
chr4	74124514	74125515	+	ANKRD17	gain	ENST00000304751	rs149707223
chr4	84058227	84059228	+	PLAC8	gain	ENST00000304751	rs149707223
chr4	89152473	89153474	-	ABCG2	gain	ENST00000304751	rs149707223
chr4	99851787	99852788	-	EIF4E	gain	ENST00000304751	rs149707223
chr4	105416057	105417058	-	CXXC4	gain	ENST00000304751	rs149707223
chr4	113065552	113066553	-	C4orf32	gain	ENST00000304751	rs149707223
chr4	116035031	116036032	-	NDST4	gain	ENST00000304751	rs149707223
chr4	146859786	146860787	-	ZNF827	gain	ENST00000304751	rs149707223
chr4	147559044	147560045	+	POU4F2:AC093887.1	gain	ENST00000304751	rs149707223
chr4	156586862	156587863	-	GUCY1A3	gain	ENST00000304751	rs149707223
chr4	156774889	156775890	-	ASIC5:TDO2	gain	ENST00000304751	rs149707223
chr4	164264090	164265091	-	NPY1R:NPY5R	gain	ENST00000304751	rs149707223
chr5	16617166	16618167	-	FAM134B:RP11-260E18.1:CTC-461F20.1	gain	ENST00000304751	rs149707223
chr5	16617166	16618167	-	FAM134B:RP11-260E18.1:CTC-461F20.1	gain	ENST00000304751	rs149707223
chr5	35938880	35939881	-	CAPSL:RP11-79C6.3	gain	ENST00000304751	rs149707223
chr5	52284155	52285156	-	CTD-2175A23.1:ITGA2	gain	ENST00000304751	rs149707223
chr5	75377996	75378997	-	CTC-235G5.3:SV2C	gain	ENST00000304751	rs149707223
chr5	79782787	79783788	+	CTD-2015H6.3:FAM151B	gain	ENST00000304751	rs149707223
chr5	92918042	92919043	-	NR2F1-AS1:NR2F1	gain	ENST00000304751	rs149707223
chr5	115386162	115387163	-	CTD-2287O16.3	gain	ENST00000304751	rs149707223
chr5	122423815	122424816	-	AC106786.1:PRDM6	gain	ENST00000304751	rs149707223
chr5	137945655	137946656	-	CTNNA1	gain	ENST00000304751	rs149707223
chr5	146464346	146465347	+	PPP2R2B	gain	ENST00000304751	rs149707223
chr5	150080668	150081669	-	RBM22	gain	ENST00000304751	rs149707223
chr5	167955120	167956121	-	FBLL1	gain	ENST00000304751	rs149707223
chr5	169531900	169532901	+	FOXI1	gain	ENST00000304751	rs149707223
chr5	175084032	175085033	+	HRH2	gain	ENST00000304751	rs149707223
chr6	16761721	16762722	-	ATXN1	gain	ENST00000304751	rs149707223
chr6	26382323	26383324	+	BTN2A2	gain	ENST00000304751	rs149707223
chr6	26382323	26383324	+	BTN2A2	gain	ENST00000304751	rs149707223
chr6	26457149	26458150	+	BTN2A1	gain	ENST00000304751	rs149707223
chr6	31514384	31515385	-	ATP6V1G2-DDX39B	gain	ENST00000304751	rs149707223
chr6	34123398	34124399	+	GRM4	gain	ENST00000304751	rs149707223
chr6	36209979	36210980	-	PNPLA1	gain	ENST00000304751	rs149707223
chr6	36209979	36210980	-	PNPLA1	gain	ENST00000304751	rs149707223
chr6	41065525	41066526	+	OARD1	gain	ENST00000304751	rs149707223
chr6	46713653	46714654	+	ANKRD66	gain	ENST00000304751	rs149707223
chr6	49917156	49918157	-	DEFB133	gain	ENST00000304751	rs149707223
chr6	88031300	88032301	+	GJB7	gain	ENST00000304751	rs149707223
chr6	88031322	88032323	+	GJB7	gain	ENST00000304751	rs149707223
chr6	88179340	88180341	+	C6orf165	gain	ENST00000304751	rs149707223
chr6	99281579	99282580	+	POU3F2	gain	ENST00000304751	rs149707223
chr6	106958729	106959730	+	AIM1	gain	ENST00000304751	rs149707223
chr6	117585720	117586721	-	VGLL2	gain	ENST00000304751	rs149707223
chr6	117585720	117586721	-	VGLL2	gain	ENST00000304751	rs149707223
chr6	117747017	117748018	-	ROS1	gain	ENST00000304751	rs149707223
chr6	119031237	119032238	+	CEP85L	gain	ENST00000304751	rs149707223
chr6	139309397	139310398	+	REPS1	gain	ENST00000304751	rs149707223
chr6	139309397	139310398	+	REPS1	gain	ENST00000304751	rs149707223
chr7	5312999	5314000	-	SLC29A4	gain	ENST00000304751	rs149707223
chr7	8472584	8473585	+	NXPH1	gain	ENST00000304751	rs149707223
chr7	25021252	25022253	-	OSBPL3	gain	ENST00000304751	rs149707223
chr7	26578406	26579407	+	KIAA0087	gain	ENST00000304751	rs149707223
chr7	26578406	26579407	+	KIAA0087	gain	ENST00000304751	rs149707223
chr7	29235066	29236067	+	CPVL	gain	ENST00000304751	rs149707223
chr7	45961472	45962473	-	IGFBP3	gain	ENST00000304751	rs149707223
chr7	87255863	87256864	+	ABCB1	gain	ENST00000304751	rs149707223
chr7	99680170	99681171	-	ZNF3	gain	ENST00000304751	rs149707223
chr7	123673522	123674523	-	TMEM229A:RP5-921G16.1	gain	ENST00000304751	rs149707223
chr7	127672159	127673160	-	SND1	gain	ENST00000304751	rs149707223
chr7	144051380	144052381	+	OR2A1-AS1	gain	ENST00000304751	rs149707223
chr7	148725732	148726733	+	PDIA4	gain	ENST00000304751	rs149707223
chr7	157317476	157318477	+	AC006372.1	gain	ENST00000304751	rs149707223
chr7	157317476	157318477	+	AC006372.1	gain	ENST00000304751	rs149707223
chr7	158497519	158498520	+	NCAPG2	gain	ENST00000304751	rs149707223
chr8	7782858	7783859	+	ZNF705B	gain	ENST00000304751	rs149707223
chr8	21771370	21772371	+	DOK2	gain	ENST00000304751	rs149707223
chr8	40755351	40756352	+	ZMAT4	gain	ENST00000304751	rs149707223
chr8	96281428	96282429	+	KB-1047C11.2	gain	ENST00000304751	rs149707223
chr8	122653629	122654630	+	HAS2:HAS2-AS1	gain	ENST00000304751	rs149707223
chr8	144119625	144120626	+	C8orf31	gain	ENST00000304751	rs149707223
chr9	5304968	5305969	+	RLN2	gain	ENST00000304751	rs149707223
chr9	5339872	5340873	+	RLN1	gain	ENST00000304751	rs149707223
chr9	5339872	5340873	+	RLN1	gain	ENST00000304751	rs149707223
chr9	27005690	27006691	+	IFT74	gain	ENST00000304751	rs149707223
chr9	34645641	34646642	+	GALT:GALT	gain	ENST00000304751	rs149707223
chr9	95819988	95820989	+	SUSD3	gain	ENST00000304751	rs149707223
chr9	101559246	101560247	-	ANKS6	gain	ENST00000304751	rs149707223
chr9	109624377	109625378	+	ZNF462	gain	ENST00000304751	rs149707223
chr9	118915082	118916083	+	PAPPA	gain	ENST00000304751	rs149707223
chr9	118915082	118916083	+	PAPPA	gain	ENST00000304751	rs149707223
chr9	133538980	133539981	-	PRDM12	gain	ENST00000304751	rs149707223
chr9	139660706	139661707	-	LCN15	gain	ENST00000304751	rs149707223
chr1	21919040	21920041	+	AL359815.1	gain	ENST00000304751	rs149707223
chr1	33390894	33391895	+	AL031602.1	gain	ENST00000304751	rs149707223
chr1	63488877	63489878	-	RP11-5P4.2	gain	ENST00000304751	rs149707223
chr1	81000439	81001440	-	RP11-115A15.1:RP5-887A10.1	gain	ENST00000304751	rs149707223
chr1	85258881	85259882	-	AC104169.1	gain	ENST00000304751	rs149707223
chr1	87615980	87616981	+	RP5-1052I5.2	gain	ENST00000304751	rs149707223
chr1	117213370	117214371	+	MIR320B1	gain	ENST00000304751	rs149707223
chr1	156585079	156586080	-	RP11-284F21.11	gain	ENST00000304751	rs149707223
chr1	165676520	165677521	-	RP11-466F5.6:RP11-466F5.10	gain	ENST00000304751	rs149707223
chr1	172113783	172114784	-	DNM3	gain	ENST00000304751	rs149707223
chr1	182054685	182055686	+	RP11-538D16.3	gain	ENST00000304751	rs149707223
chr1	182054685	182055686	+	RP11-538D16.3	gain	ENST00000304751	rs149707223
chr1	200112961	200113962	-	NR5A2	gain	ENST00000304751	rs149707223
chr1	249119575	249120576	-	SH3BP5L:MIR3124	gain	ENST00000304751	rs149707223
chr10	2056541	2057542	-	LINC00700	gain	ENST00000304751	rs149707223
chr10	3975710	3976711	-	RP11-464C19.3	gain	ENST00000304751	rs149707223
chr11	15931502	15932503	-	RP11-222N13.1	gain	ENST00000304751	rs149707223
chr11	45375921	45376922	-	RP11-430H10.1	gain	ENST00000304751	rs149707223
chr11	110224854	110225855	-	RP11-347E10.1	gain	ENST00000304751	rs149707223
chr11	116509138	116510139	+	AP000770.1	gain	ENST00000304751	rs149707223
chr12	6851150	6852151	-	RP4-761J14.10	gain	ENST00000304751	rs149707223
chr12	84664118	84665119	-	RP11-788H18.1	gain	ENST00000304751	rs149707223
chr12	104563172	104564173	+	RP11-818F20.4	gain	ENST00000304751	rs149707223
chr12	109797292	109798293	-	MYO1H:RP11-256L11.1	gain	ENST00000304751	rs149707223
chr12	123170671	123171672	-	HCAR1:RP11-324E6.6	gain	ENST00000304751	rs149707223
chr12	130182771	130183772	+	TMEM132D	gain	ENST00000304751	rs149707223
chr12	132340964	132341965	-	RP11-417L19.2	gain	ENST00000304751	rs149707223
chr13	81778490	81779491	+	AL354806.1	gain	ENST00000304751	rs149707223
chr13	109933320	109934321	+	LINC00370	gain	ENST00000304751	rs149707223
chr14	49544222	49545223	+	RP11-816J8.1	gain	ENST00000304751	rs149707223
chr14	74941566	74942567	-	RP3-449M8.6	gain	ENST00000304751	rs149707223
chr14	76776408	76777409	-	RP11-516J2.1:ESRRB	gain	ENST00000304751	rs149707223
chr14	81916500	81917501	+	RP11-299L17.3	gain	ENST00000304751	rs149707223
chr14	99827627	99828628	-	AL132819.1	gain	ENST00000304751	rs149707223
chr14	101527342	101528343	+	MIR377	gain	ENST00000304751	rs149707223
chr14	103241127	103242128	+	RP11-661D19.3	gain	ENST00000304751	rs149707223
chr15	64163217	64164218	+	MIR422A	gain	ENST00000304751	rs149707223
chr15	77335532	77336533	+	RP11-797A18.4:RP11-797A18.3:TSPAN3	gain	ENST00000304751	rs149707223
chr15	96713809	96714810	+	NR2F2-AS1:RP11-327J17.2	gain	ENST00000304751	rs149707223
chr15	96713809	96714810	-	NR2F2-AS1:RP11-327J17.2	gain	ENST00000304751	rs149707223
chr15	96713809	96714810	-	NR2F2-AS1:RP11-327J17.2	gain	ENST00000304751	rs149707223
chr16	2186129	2187130	+	PKD1	gain	ENST00000304751	rs149707223
chr16	8347493	8348494	-	RP11-279O17.1	gain	ENST00000304751	rs149707223
chr16	15004076	15005077	-	MIR3180-1:hsa-mir-3180-3:RP11-958N24.1	gain	ENST00000304751	rs149707223
chr16	15248858	15249859	+	PKD1P6	gain	ENST00000304751	rs149707223
chr16	16402731	16403732	-	MIR3180-2:hsa-mir-3180-3:PKD1P1	gain	ENST00000304751	rs149707223
chr16	18496127	18497128	+	PKD1P5	gain	ENST00000304751	rs149707223
chr16	19900822	19901823	+	AC134300.1	gain	ENST00000304751	rs149707223
chr16	24620586	24621587	+	CTD-2540M10.1	gain	ENST00000304751	rs149707223
chr16	35135343	35136344	+	AC116553.1	gain	ENST00000304751	rs149707223
chr16	52270993	52271994	+	RP11-142G1.1	gain	ENST00000304751	rs149707223
chr16	52655026	52656027	-	CASC16	gain	ENST00000304751	rs149707223
chr16	54967824	54968825	+	IRX5:CTD-3032H12.2	gain	ENST00000304751	rs149707223
chr16	56225005	56226006	-	RP11-461O7.1	gain	ENST00000304751	rs149707223
chr16	73093143	73094144	-	ZFHX3	gain	ENST00000304751	rs149707223
chr16	73093368	73094369	-	ZFHX3	gain	ENST00000304751	rs149707223
chr16	73419703	73420704	-	RP11-140I24.1	gain	ENST00000304751	rs149707223
chr16	86670750	86671751	+	RP11-463O9.6	gain	ENST00000304751	rs149707223
chr17	11190521	11191522	+	SHISA6	gain	ENST00000304751	rs149707223
chr17	20690383	20691384	-	RP11-283C24.1	gain	ENST00000304751	rs149707223
chr17	34989526	34990527	-	CTB-75G16.3	gain	ENST00000304751	rs149707223
chr17	42327235	42328236	+	SLC4A1:AC003102.1	gain	ENST00000304751	rs149707223
chr17	46724384	46725385	+	RP11-357H14.17	gain	ENST00000304751	rs149707223
chr17	53499352	53500353	-	MMD	gain	ENST00000304751	rs149707223
chr17	53588298	53589299	+	RP11-515E23.1	gain	ENST00000304751	rs149707223
chr17	70053870	70054871	+	RP11-84E24.2:AC005152.2	gain	ENST00000304751	rs149707223
chr18	579366	580367	+	CETN1	gain	ENST00000304751	rs149707223
chr18	5895953	5896954	+	TMEM200C:RP11-945C19.4	gain	ENST00000304751	rs149707223
chr18	7230122	7231123	+	LRRC30	gain	ENST00000304751	rs149707223
chr18	30353024	30354025	-	KLHL14:AC012123.1	gain	ENST00000304751	rs149707223
chr18	40695656	40696657	-	RIT2	gain	ENST00000304751	rs149707223
chr18	51613025	51614026	+	AC090666.1	gain	ENST00000304751	rs149707223
chr18	56748155	56749156	-	RP11-685A21.1	gain	ENST00000304751	rs149707223
chr18	56886399	56887400	+	GRP	gain	ENST00000304751	rs149707223
chr18	71382724	71383725	+	RP11-126K15.1	gain	ENST00000304751	rs149707223
chr18	75896222	75897223	-	RP11-100K18.1	gain	ENST00000304751	rs149707223
chr19	4228494	4229495	-	EBI3	gain	ENST00000304751	rs149707223
chr19	4768116	4769117	-	MIR7-3HG	gain	ENST00000304751	rs149707223
chr19	6134257	6135258	-	RFX2	gain	ENST00000304751	rs149707223
chr19	6530009	6531010	+	TNFSF9	gain	ENST00000304751	rs149707223
chr19	7767031	7768032	+	FCER2	gain	ENST00000304751	rs149707223
chr19	9092017	9093018	-	MUC16	gain	ENST00000304751	rs149707223
chr19	9092017	9093018	+	MUC16	gain	ENST00000304751	rs149707223
chr19	9202854	9203855	-	OR1M1	gain	ENST00000304751	rs149707223
chr19	9732074	9733075	-	ZNF561:C19orf82	gain	ENST00000304751	rs149707223
chr19	11495017	11496018	-	EPOR:RGL3	gain	ENST00000304751	rs149707223
chr19	12512084	12513085	+	CTD-3105H18.14	gain	ENST00000304751	rs149707223
chr19	12512087	12513088	+	CTD-3105H18.14	gain	ENST00000304751	rs149707223
chr19	12895914	12896915	+	HOOK2:CTD-2659N19.9	gain	ENST00000304751	rs149707223
chr19	14952688	14953689	+	OR7A10	gain	ENST00000304751	rs149707223
chr19	14992263	14993264	-	OR7A17	gain	ENST00000304751	rs149707223
chr19	21578920	21579921	-	ZNF493	gain	ENST00000304751	rs149707223
chr19	21578920	21579921	-	ZNF493	gain	ENST00000304751	rs149707223
chr19	34744441	34745442	-	KIAA0355	gain	ENST00000304751	rs149707223
chr19	35050690	35051691	+	AC008747.1	gain	ENST00000304751	rs149707223
chr19	35213428	35214429	-	AC020910.1	gain	ENST00000304751	rs149707223
chr19	36102645	36103646	+	AC002115.9:HAUS5	gain	ENST00000304751	rs149707223
chr19	38720353	38721354	+	DPF1	gain	ENST00000304751	rs149707223
chr19	41619336	41620337	+	CYP2F1	gain	ENST00000304751	rs149707223
chr19	42501648	42502649	-	ATP1A3:GRIK5	gain	ENST00000304751	rs149707223
chr19	47922779	47923780	-	MEIS3	gain	ENST00000304751	rs149707223
chr19	48554765	48555766	+	PLA2G4C:AC010458.1	gain	ENST00000304751	rs149707223
chr19	49401989	49402990	+	TULP2:NUCB1	gain	ENST00000304751	rs149707223
chr19	49401989	49402990	+	TULP2:NUCB1	gain	ENST00000304751	rs149707223
chr19	49402306	49403307	+	TULP2:NUCB1	gain	ENST00000304751	rs149707223
chr19	49402306	49403307	+	TULP2:NUCB1	gain	ENST00000304751	rs149707223
chr19	50666451	50667452	+	IZUMO2	gain	ENST00000304751	rs149707223
chr19	51222706	51223707	-	SHANK1	gain	ENST00000304751	rs149707223
chr19	51456348	51457349	-	KLK5:CTB-147C22.8	gain	ENST00000304751	rs149707223
chr19	51748602	51749603	+	SIGLECL1	gain	ENST00000304751	rs149707223
chr19	51893827	51894828	-	CTD-2616J11.4	gain	ENST00000304751	rs149707223
chr19	53638574	53639575	+	ZNF347:CTD-2620I22.7	gain	ENST00000304751	rs149707223
chr19	54411588	54412589	-	CACNG7	gain	ENST00000304751	rs149707223
chr19	54411588	54412589	-	CACNG7	gain	ENST00000304751	rs149707223
chr19	54984410	54985411	+	CDC42EP5	gain	ENST00000304751	rs149707223
chr19	55954229	55955230	+	SHISA7	gain	ENST00000304751	rs149707223
chr19	56056908	56057909	-	SBK3	gain	ENST00000304751	rs149707223
chr2	2842162	2843163	+	AC011995.1	gain	ENST00000304751	rs149707223
chr2	4021659	4022660	-	AC107070.1	gain	ENST00000304751	rs149707223
chr2	23421926	23422927	-	AC016768.1	gain	ENST00000304751	rs149707223
chr2	25944060	25945061	+	AC010150.2	gain	ENST00000304751	rs149707223
chr2	25944060	25945061	+	AC010150.2	gain	ENST00000304751	rs149707223
chr2	51258738	51259739	+	NRXN1	gain	ENST00000304751	rs149707223
chr2	53878609	53879610	-	GPR75-ASB3	gain	ENST00000304751	rs149707223
chr2	112025049	112026050	-	MIR4435-1HG	gain	ENST00000304751	rs149707223
chr2	124439790	124440791	-	AC092646.3	gain	ENST00000304751	rs149707223
chr2	132714849	132715850	-	AJ239322.3	gain	ENST00000304751	rs149707223
chr2	176194100	176195101	-	AC096649.3:AC096649.4	gain	ENST00000304751	rs149707223
chr2	195422997	195423998	+	AC073973.1	gain	ENST00000304751	rs149707223
chr2	222384376	222385377	+	EPHA4:AC079834.2	gain	ENST00000304751	rs149707223
chr20	1798251	1799252	-	RP5-968J1.1	gain	ENST00000304751	rs149707223
chr20	13765531	13766532	+	ESF1:NDUFAF5	gain	ENST00000304751	rs149707223
chr20	21494663	21495664	+	NKX2-2	gain	ENST00000304751	rs149707223
chr20	30433419	30434420	+	FOXS1	gain	ENST00000304751	rs149707223
chr20	33413451	33414452	+	NCOA6	gain	ENST00000304751	rs149707223
chr20	34330233	34331234	+	RBM39	gain	ENST00000304751	rs149707223
chr20	36887550	36888551	+	KIAA1755:BPI	gain	ENST00000304751	rs149707223
chr20	36887550	36888551	+	KIAA1755:BPI	gain	ENST00000304751	rs149707223
chr20	44517782	44518783	-	NEURL2:CTSA	gain	ENST00000304751	rs149707223
chr20	44799875	44800876	+	RP5-998H6.2	gain	ENST00000304751	rs149707223
chr20	45061703	45062704	-	ELMO2:ZNF663P	gain	ENST00000304751	rs149707223
chr20	50820846	50821847	-	ZFP64	gain	ENST00000304751	rs149707223
chr20	54822787	54823788	-	MC3R	gain	ENST00000304751	rs149707223
chr20	54822787	54823788	-	MC3R	gain	ENST00000304751	rs149707223
chr20	61732482	61733483	-	HAR1B:HAR1A	gain	ENST00000304751	rs149707223
chr21	31461034	31462035	-	AF096876.1	gain	ENST00000304751	rs149707223
chr21	31720923	31721924	-	KRTAP23-1	gain	ENST00000304751	rs149707223
chr21	34429134	34430135	-	AP000282.2	gain	ENST00000304751	rs149707223
chr21	41116333	41117334	-	IGSF5	gain	ENST00000304751	rs149707223
chr21	42953245	42954246	-	AP006748.1	gain	ENST00000304751	rs149707223
chr21	47400650	47401651	-	COL6A1	gain	ENST00000304751	rs149707223
chr22	17547710	17548711	+	AC006946.16	gain	ENST00000304751	rs149707223
chr22	21270713	21271714	+	CRKL	gain	ENST00000304751	rs149707223
chr22	25614488	25615489	+	CRYBB2	gain	ENST00000304751	rs149707223
chr22	27538438	27539439	+	CTA-992D9.7	gain	ENST00000304751	rs149707223
chr22	27856020	27857021	+	RP11-46E17.6	gain	ENST00000304751	rs149707223
chr22	31126543	31127544	-	OSBP2:MIR3200	gain	ENST00000304751	rs149707223
chr22	33196686	33197687	+	SYN3	gain	ENST00000304751	rs149707223
chr22	36424472	36425473	+	RBFOX2	gain	ENST00000304751	rs149707223
chr22	37099602	37100603	-	CACNG2:RP1-293L6.1	gain	ENST00000304751	rs149707223
chr22	38851204	38852205	-	KCNJ4	gain	ENST00000304751	rs149707223
chr22	39965757	39966758	-	CACNA1I	gain	ENST00000304751	rs149707223
chr22	41487516	41488517	+	EP300:MIR1281	gain	ENST00000304751	rs149707223
chr22	41685685	41686686	+	AL035681.1	gain	ENST00000304751	rs149707223
chr22	42086507	42087508	-	NHP2L1	gain	ENST00000304751	rs149707223
chr3	3687139	3688140	-	AC024158.1	gain	ENST00000304751	rs149707223
chr3	26795566	26796567	-	AC114877.1	gain	ENST00000304751	rs149707223
chr3	48681712	48682713	+	CELSR3:MIR4793	gain	ENST00000304751	rs149707223
chr3	72599702	72600703	-	RP11-654C22.2	gain	ENST00000304751	rs149707223
chr3	74584021	74585022	+	AC128653.1	gain	ENST00000304751	rs149707223
chr3	75720541	75721542	+	LINC00960	gain	ENST00000304751	rs149707223
chr3	76467130	76468131	+	ROBO2	gain	ENST00000304751	rs149707223
chr3	114818269	114819270	+	ZBTB20	gain	ENST00000304751	rs149707223
chr3	119812741	119813742	+	GSK3B	gain	ENST00000304751	rs149707223
chr3	129901365	129902366	+	AC130888.1	gain	ENST00000304751	rs149707223
chr3	164058128	164059129	+	MIR720	gain	ENST00000304751	rs149707223
chr3	164875849	164876850	+	RP11-747D18.1	gain	ENST00000304751	rs149707223
chr3	167612735	167613736	+	RP11-298O21.5	gain	ENST00000304751	rs149707223
chr3	191692742	191693743	-	AC026320.1	gain	ENST00000304751	rs149707223
chr3	195868506	195869507	+	LINC00885	gain	ENST00000304751	rs149707223
chr3	197392627	197393628	+	AC024560.2	gain	ENST00000304751	rs149707223
chr4	11469873	11470874	-	RP11-281P23.1	gain	ENST00000304751	rs149707223
chr4	31171765	31172766	-	RP11-617I14.1	gain	ENST00000304751	rs149707223
chr4	88187973	88188974	-	RP11-529H2.1	gain	ENST00000304751	rs149707223
chr4	88221734	88222735	-	MIR5705	gain	ENST00000304751	rs149707223
chr4	147559412	147560413	+	POU4F2:AC093887.1	gain	ENST00000304751	rs149707223
chr4	176393152	176394153	+	AC131094.1	gain	ENST00000304751	rs149707223
chr4	183803355	183804356	+	RP11-188P17.2	gain	ENST00000304751	rs149707223
chr5	3504117	3505118	-	LINC01019	gain	ENST00000304751	rs149707223
chr5	44752050	44753051	+	RP11-53O19.1:RP11-53O19.2	gain	ENST00000304751	rs149707223
chr5	55353876	55354877	+	CTD-2227I18.1	gain	ENST00000304751	rs149707223
chr5	135528821	135529822	+	AC009014.3	gain	ENST00000304751	rs149707223
chr5	169454491	169455492	-	DOCK2	gain	ENST00000304751	rs149707223
chr5	172380909	172381910	+	CTC-308K20.1:CTC-308K20.2	gain	ENST00000304751	rs149707223
chr6	5148555	5149556	-	LYRM4:MIR3691	gain	ENST00000304751	rs149707223
chr6	28763811	28764812	+	AL662890.3	gain	ENST00000304751	rs149707223
chr6	49792494	49793495	+	RP11-719J20.1	gain	ENST00000304751	rs149707223
chr6	162035097	162036098	+	PARK2:AL035697.1	gain	ENST00000304751	rs149707223
chr6	166355828	166356829	+	PDE10A	gain	ENST00000304751	rs149707223
chr7	15104831	15105832	-	AC006458.3	gain	ENST00000304751	rs149707223
chr7	17718172	17719173	-	AC006482.1	gain	ENST00000304751	rs149707223
chr7	31355611	31356612	-	AC006380.1	gain	ENST00000304751	rs149707223
chr7	41019536	41020537	+	AC005029.1	gain	ENST00000304751	rs149707223
chr7	67484239	67485240	+	RP11-358M3.1	gain	ENST00000304751	rs149707223
chr7	157367113	157368114	+	PTPRN2:MIR153-2	gain	ENST00000304751	rs149707223
chr8	29604824	29605825	+	LINC00589:AC145110.1	gain	ENST00000304751	rs149707223
chr8	29604824	29605825	+	LINC00589:AC145110.1	gain	ENST00000304751	rs149707223
chr8	29605624	29606625	+	LINC00589:AC145110.1	gain	ENST00000304751	rs149707223
chr8	29605624	29606625	+	LINC00589:AC145110.1	gain	ENST00000304751	rs149707223
chr8	37483390	37484391	-	RP11-150O12.4:RP11-346L1.2	gain	ENST00000304751	rs149707223
chr8	65284884	65285885	+	LINC00966	gain	ENST00000304751	rs149707223
chr8	73793974	73794975	+	KCNB2	gain	ENST00000304751	rs149707223
chr8	74581675	74582676	-	STAU2	gain	ENST00000304751	rs149707223
chr8	97399665	97400666	+	KB-1448A5.1	gain	ENST00000304751	rs149707223
chr8	134897738	134898739	+	RP11-157E21.1	gain	ENST00000304751	rs149707223
chr8	134897738	134898739	+	RP11-157E21.1	gain	ENST00000304751	rs149707223
chr8	144099853	144100854	+	RP11-273G15.2	gain	ENST00000304751	rs149707223
chr9	3525722	3526723	+	RFX3	gain	ENST00000304751	rs149707223
chr9	39405301	39406302	-	RP11-347J14.8	gain	ENST00000304751	rs149707223
chr9	39926969	39927970	-	RP11-95H8.5	gain	ENST00000304751	rs149707223
chr9	40742446	40743447	-	RP11-395E19.7	gain	ENST00000304751	rs149707223
chr9	41276732	41277733	+	RP11-95K23.6	gain	ENST00000304751	rs149707223
chr9	41550380	41551381	-	RP11-144A16.5	gain	ENST00000304751	rs149707223
chr9	66456284	66457285	+	RP11-262H14.1	gain	ENST00000304751	rs149707223
chr9	68409892	68410893	-	RP11-764K9.1	gain	ENST00000304751	rs149707223
chr9	109378086	109379087	+	RP11-308N19.3:RP11-308N19.4	gain	ENST00000304751	rs149707223
chrX	8835641	8836642	+	GS1-542M4.4	gain	ENST00000304751	rs149707223
chrX	30260846	30261847	+	MAGEB4:MAGEB1	gain	ENST00000304751	rs149707223
chrX	37638263	37639264	+	TM4SF2	gain	ENST00000304751	rs149707223
chrX	45605693	45606694	-	RP6-99M1.2:MIR221:MIR222	gain	ENST00000304751	rs149707223
chrX	47518559	47519560	-	UXT:RP1-212G6.7	gain	ENST00000304751	rs149707223
chrX	48113751	48114752	-	SSX1	gain	ENST00000304751	rs149707223
chrX	49766753	49767754	-	CLCN5	gain	ENST00000304751	rs149707223
chrX	49767108	49768109	-	CLCN5	gain	ENST00000304751	rs149707223
chrX	53077272	53078273	-	GPR173	gain	ENST00000304751	rs149707223
chrX	70331957	70332958	-	IL2RG	gain	ENST00000304751	rs149707223
chrX	70474995	70475996	-	ZMYM3	gain	ENST00000304751	rs149707223
chrX	70474995	70475996	-	ZMYM3	gain	ENST00000304751	rs149707223
chrX	80065186	80066187	+	BRWD3	gain	ENST00000304751	rs149707223
chrX	90688593	90689594	-	PABPC5-AS1	gain	ENST00000304751	rs149707223
chrX	100662282	100663283	+	RPL36A-HNRNPH2:GLA:HNRNPH2	gain	ENST00000304751	rs149707223
chrX	102610372	102611373	+	WBP5	gain	ENST00000304751	rs149707223
chrX	105936023	105937024	+	RNF128	gain	ENST00000304751	rs149707223
chrX	111326003	111327004	+	TRPC5	gain	ENST00000304751	rs149707223
chrX	119149500	119150501	+	GS1-421I3.2	gain	ENST00000304751	rs149707223
chrX	121605670	121606671	-	AL513487.1	gain	ENST00000304751	rs149707223
chrX	122317005	122318006	-	GRIA3	gain	ENST00000304751	rs149707223
chrX	129472873	129473874	-	SLC25A14	gain	ENST00000304751	rs149707223
chrX	129472873	129473874	-	SLC25A14	gain	ENST00000304751	rs149707223
chrX	134846184	134847185	-	CT45A1	gain	ENST00000304751	rs149707223
chrX	154062936	154063937	-	SMIM9	gain	ENST00000304751	rs149707223
chr13	98793815	98794816	+	FARP1	loss	ENST00000586954	rs56016265
chr17	45899199	45900200	-	OSBPL7	loss	ENST00000586954	rs56016265
chr1	161034654	161035655	+	ARHGAP30:AL591806.1	gain	ENST00000586954	rs56016265
chr6	33679503	33680504	-	UQCC2	gain	ENST00000586954	rs56016265
chr18	5309394	5310395	+	CTD-3096M3.1	gain	ENST00000586954	rs56016265
chr13	98793815	98794816	+	FARP1	loss	ENST00000586954	rs56016265
chr17	45899199	45900200	-	OSBPL7	loss	ENST00000586954	rs56016265
chr1	161034654	161035655	+	ARHGAP30:AL591806.1	gain	ENST00000586954	rs56016265
chr6	33679503	33680504	-	UQCC2	gain	ENST00000586954	rs56016265
chr18	5309394	5310395	+	CTD-3096M3.1	gain	ENST00000586954	rs56016265
chr15	40649435	40650436	-	DISP2	loss	ENST00000573866	rs549302120
chr18	73920464	73921465	-	RP11-94B19.1	loss	ENST00000573866	rs549302120
chr19	40919272	40920273	+	PRX	loss	ENST00000573866	rs549302120
chrX	66763464	66764465	-	AR	loss	ENST00000573866	rs549302120

## Sheet: SData 4
Supplementary Data 4. LINC02449 genotype-dependent correlated targets (P values were calculated using linear correlation and regression analyses, with false discovery rate (FDR) adjustment).
GeneID	Chromosome.scaffold.name	Gene.start..bp.	Gene.end..bp.	Strand	Gene.name	Source.of.gene.name	Gene.type	Source..gene.	wt_r	wt_b	wt_p	wt_FDR	heter_r	heter_b	heter_p	heter_FDR	WT correlated	Heter Correlated	WT or Heter	R	beta value
ENSG00000000003	X	99883667	99894988	-1	TSPAN6	HGNC Symbol	protein_coding	ensembl_havana	0.0268156	0.00509884	0.693786	0.802816	-0.185476	-0.0523812	0.309477	0.610931	FALSE	FALSE	FALSE	-6.91672	-10.2731
ENSG00000000005	X	99839799	99854882	1	TNMD	HGNC Symbol	protein_coding	ensembl_havana	-0.132793	-0.00260883	0.0502221	0.114304	-0.00130048	-5.57661e-05	0.994364	0.998426	FALSE	FALSE	FALSE	0.00979328	0.0213759
ENSG00000000419	20	49551404	49575092	-1	DPM1	HGNC Symbol	protein_coding	ensembl_havana	-0.31037	-0.453498	2.98127e-06	3.08769e-05	-0.445839	-0.787394	0.0105446	0.108066	FALSE	FALSE	FALSE	1.43648	1.73627
ENSG00000000457	1	169818772	169863408	-1	SCYL3	HGNC Symbol	protein_coding	ensembl_havana	-0.178821	-0.0261774	0.00813442	0.0254574	-0.167242	-0.0331825	0.360248	0.657326	FALSE	FALSE	FALSE	0.935252	1.2676
ENSG00000000460	1	169631245	169823221	1	C1orf112	HGNC Symbol	protein_coding	ensembl_havana	0.0535106	0.00780306	0.431812	0.587819	0.00219482	0.000368256	0.990488	0.997236	FALSE	FALSE	FALSE	0.0410166	0.0471937
ENSG00000000938	1	27938575	27961788	-1	FGR	HGNC Symbol	protein_coding	ensembl_havana	0.0107678	0.00195143	0.874398	0.922624	0.0725028	0.031151	0.69333	0.872165	FALSE	FALSE	FALSE	6.7333	15.9631
ENSG00000000971	1	196621008	196716634	1	CFH	HGNC Symbol	protein_coding	ensembl_havana	0.110955	0.0715329	0.102288	0.201688	-0.10785	-0.15235	0.556843	0.796094	FALSE	FALSE	FALSE	-0.972014	-2.12978
ENSG00000001036	6	143815948	143832827	-1	FUCA2	HGNC Symbol	protein_coding	ensembl_havana	-0.335713	-0.158076	3.84768e-07	5.51933e-06	-0.479983	-0.256997	0.00543436	0.0782424	FALSE	FALSE	FALSE	1.42974	1.62578
ENSG00000001084	6	53362139	53481768	-1	GCLC	HGNC Symbol	protein_coding	ensembl_havana	-0.29809	-0.198962	7.52829e-06	6.73676e-05	-0.440517	-0.318634	0.011625	0.112493	FALSE	FALSE	FALSE	1.4778	1.60148
ENSG00000001167	6	41040684	41067715	1	NFYA	HGNC Symbol	protein_coding	ensembl_havana	0.0168213	0.0109445	0.804944	0.878988	0.00785912	0.00751757	0.965949	0.988631	FALSE	FALSE	FALSE	0.467212	0.686883
ENSG00000001460	1	24683489	24743424	-1	STPG1	HGNC Symbol	protein_coding	ensembl_havana	-0.126065	-0.0147764	0.0631633	0.137016	0.0552694	0.00892756	0.763841	0.90632	FALSE	FALSE	FALSE	-0.438421	-0.604177
ENSG00000001461	1	24742284	24799466	1	NIPAL3	HGNC Symbol	protein_coding	ensembl_havana	-0.255333	-0.387911	0.000138042	0.00079792	-0.347397	-0.53445	0.0513975	0.245466	FALSE	FALSE	FALSE	1.36056	1.37776
ENSG00000001497	X	64732462	64754655	-1	LAS1L	HGNC Symbol	protein_coding	ensembl_havana	0.405159	0.181309	5.08909e-10	3.07432e-08	0.465242	0.31649	0.00729369	0.0893806	FALSE	FALSE	FALSE	1.1483	1.74559
ENSG00000118777	4	89011416	89152474	-1	ABCG2	HGNC Symbol	protein_coding	ensembl_havana	-0.0471719	-0.065423	0.488393	0.640052	-0.614084	-1.03589	0.000185194	0.0215484	FALSE	TRUE	TRUE	13.018	15.8338
ENSG00000001617	3	50192478	50226508	1	SEMA3F	HGNC Symbol	protein_coding	ensembl_havana	0.054245	0.00769758	0.425509	0.581742	0.302056	0.0951467	0.0929168	0.331729	FALSE	FALSE	FALSE	5.56836	12.3606
ENSG00000001626	7	117105838	117356025	1	CFTR	HGNC Symbol	protein_coding	ensembl_havana	-0.207423	-0.0103634	0.00208039	0.00802567	-0.373225	-0.0213349	0.0353803	0.201772	FALSE	FALSE	FALSE	1.79934	2.05868
ENSG00000001629	7	91875548	92030698	1	ANKIB1	HGNC Symbol	protein_coding	ensembl_havana	-0.153104	-0.288245	0.0237651	0.0621469	-0.306756	-0.600918	0.0876957	0.32182	FALSE	FALSE	FALSE	2.00358	2.08475
ENSG00000001630	7	91741465	91772266	-1	CYP51A1	HGNC Symbol	protein_coding	ensembl_havana	-0.276543	-0.0502159	3.46283e-05	0.000245969	-0.27082	-0.0661654	0.133818	0.406421	FALSE	FALSE	FALSE	0.979304	1.31762
ENSG00000001631	7	91828283	91875480	-1	KRIT1	HGNC Symbol	protein_coding	ensembl_havana	-0.0901188	-0.0467957	0.18496	0.319429	0.212313	0.146204	0.243373	0.545342	FALSE	FALSE	FALSE	-2.35592	-3.1243
ENSG00000002016	12	1021243	1099219	-1	RAD52	HGNC Symbol	protein_coding	ensembl_havana	0.27113	0.104032	4.98313e-05	0.000335656	0.436208	0.308881	0.0125665	0.116655	FALSE	FALSE	FALSE	1.60885	2.96909
ENSG00000002330	11	64037302	64052176	-1	BAD	HGNC Symbol	protein_coding	ensembl_havana	-0.0280209	-0.0309158	0.68076	0.793429	-0.201458	-0.264287	0.268873	0.57043	FALSE	FALSE	FALSE	7.18956	8.54862
ENSG00000002549	4	17578815	17609595	1	LAP3	HGNC Symbol	protein_coding	ensembl_havana	-0.135013	-0.368489	0.046469	0.107357	0.273082	0.806309	0.130474	0.400699	FALSE	FALSE	FALSE	-2.02264	-2.18815
ENSG00000002587	4	11394774	11431389	-1	HS3ST1	HGNC Symbol	protein_coding	ensembl_havana	0.0119615	0.00125676	0.860607	0.913358	0.0659542	0.00784233	0.719864	0.88408	FALSE	FALSE	FALSE	5.51385	6.24012
ENSG00000002726	7	150521715	150558592	1	AOC1	HGNC Symbol	protein_coding	ensembl_havana	-0.0518954	-8.93223e-05	0.44586	0.601664	-0.0173456	-3.34621e-05	0.924931	0.974114	FALSE	FALSE	FALSE	0.334241	0.374622
ENSG00000002745	7	120965421	120981158	1	WNT16	HGNC Symbol	protein_coding	ensembl_havana	-0.192203	-0.0150152	0.00439763	0.0151275	-0.130099	-0.0181538	0.477894	0.750105	FALSE	FALSE	FALSE	0.676881	1.20903
ENSG00000132694	1	156904632	157015162	-1	ARHGEF11	HGNC Symbol	protein_coding	ensembl_havana	0.34677	0.312024	1.48412e-07	2.55584e-06	0.613633	0.942181	0.000187799	0.0215484	FALSE	TRUE	TRUE	1.76957	3.01958
ENSG00000002822	7	1855429	2272878	-1	MAD1L1	HGNC Symbol	protein_coding	ensembl_havana	0.330736	0.0460664	5.83765e-07	7.84499e-06	0.135678	0.0293049	0.459053	0.737675	FALSE	FALSE	FALSE	0.41023	0.636145
ENSG00000002834	17	37026112	37078023	1	LASP1	HGNC Symbol	protein_coding	ensembl_havana	0.158098	0.198415	0.0195131	0.0529587	0.284821	0.38949	0.114103	0.371781	FALSE	FALSE	FALSE	1.80155	1.96301
ENSG00000002919	17	46180719	46200436	1	SNX11	HGNC Symbol	protein_coding	ensembl_havana	-0.207887	-0.0454912	0.0020318	0.00786517	-0.23803	-0.0755923	0.189561	0.484871	FALSE	FALSE	FALSE	1.145	1.66169
ENSG00000002933	7	150497491	150502208	1	TMEM176A	HGNC Symbol	protein_coding	ensembl_havana	-0.0638996	-0.0104714	0.34773	0.505007	0.0919855	0.0373551	0.616575	0.832076	FALSE	FALSE	FALSE	-1.43953	-3.56734
ENSG00000003056	12	9092959	9102551	-1	M6PR	HGNC Symbol	protein_coding	ensembl_havana	-0.324224	-0.294876	9.96172e-07	1.23794e-05	-0.438726	-0.511551	0.0120088	0.114142	FALSE	FALSE	FALSE	1.35316	1.7348
ENSG00000003096	X	117031776	117251303	-1	KLHL13	HGNC Symbol	protein_coding	ensembl_havana	0.0450883	0.0153453	0.507823	0.657882	0.0747408	0.0209255	0.684342	0.867316	FALSE	FALSE	FALSE	1.65765	1.36364
ENSG00000003137	2	72356367	72375167	-1	CYP26B1	HGNC Symbol	protein_coding	ensembl_havana	-0.043507	-0.0274338	0.522834	0.669986	0.36007	0.316614	0.0429401	0.223843	FALSE	FALSE	FALSE	-8.27612	-11.541
ENSG00000003147	7	8152814	8302317	-1	ICA1	HGNC Symbol	protein_coding	ensembl_havana	0.0751122	0.059838	0.269505	0.420999	0.0787829	0.0700626	0.668215	0.858601	FALSE	FALSE	FALSE	1.04887	1.17087
ENSG00000003249	16	90071273	90086536	-1	DBNDD1	HGNC Symbol	protein_coding	ensembl_havana	0.114884	0.1037	0.0906285	0.182958	0.134155	0.172588	0.464157	0.741673	FALSE	FALSE	FALSE	1.16774	1.66431
ENSG00000003393	2	202565277	202645912	-1	ALS2	HGNC Symbol	protein_coding	ensembl_havana	0.173231	0.0881826	0.0103947	0.031345	0.301733	0.186843	0.093284	0.33231	FALSE	FALSE	FALSE	1.7418	2.11882
ENSG00000003400	2	202047604	202094129	1	CASP10	HGNC Symbol	protein_coding	ensembl_havana	-0.070517	-0.00771524	0.29998	0.45538	-0.105628	-0.0186572	0.565046	0.800412	FALSE	FALSE	FALSE	1.49791	2.41823
ENSG00000003402	2	201980827	202041410	1	CFLAR	HGNC Symbol	protein_coding	ensembl_havana	0.0993767	0.0341661	0.143613	0.263707	0.0194696	0.0117853	0.915769	0.970106	FALSE	FALSE	FALSE	0.195917	0.344941
ENSG00000003436	2	188328957	188430487	-1	TFPI	HGNC Symbol	protein_coding	ensembl_havana	0.0626962	0.00539705	0.356902	0.514621	-0.093285	-0.012009	0.611584	0.828937	FALSE	FALSE	FALSE	-1.48789	-2.2251
ENSG00000003509	2	37458774	37480546	1	NDUFAF7	HGNC Symbol	protein_coding	ensembl_havana	0.0333917	0.0129505	0.623904	0.751006	0.156408	0.0725357	0.392632	0.685379	FALSE	FALSE	FALSE	4.68403	5.601
ENSG00000003756	3	50126341	50156454	1	RBM5	HGNC Symbol	protein_coding	ensembl_havana	0.195326	0.156124	0.00378788	0.0133661	0.182209	0.179894	0.318226	0.618659	FALSE	FALSE	FALSE	0.93285	1.15226
ENSG00000003987	8	17155539	17271037	-1	MTMR7	HGNC Symbol	protein_coding	ensembl_havana	-0.175441	-0.136424	0.00944169	0.02895	-0.24311	-0.272496	0.180004	0.473272	FALSE	FALSE	FALSE	1.38571	1.99743
ENSG00000003989	8	17354597	17428082	1	SLC7A2	HGNC Symbol	protein_coding	ensembl_havana	-0.0295105	-0.0272339	0.664792	0.78218	0.30389	0.423779	0.0908517	0.328301	FALSE	FALSE	FALSE	-10.2977	-15.5607
ENSG00000004059	7	127228399	127231759	1	ARF5	HGNC Symbol	protein_coding	ensembl_havana	-0.139449	-0.266859	0.0396697	0.09444	-0.106616	-0.2667	0.561392	0.798127	FALSE	FALSE	FALSE	0.764549	0.999406
ENSG00000004139	17	26691378	26728065	1	SARM1	HGNC Symbol	protein_coding	ensembl_havana	0.370446	0.115122	1.69981e-08	4.45908e-07	0.426072	0.153869	0.0150366	0.128746	FALSE	FALSE	FALSE	1.15016	1.33658
ENSG00000004142	17	26673659	26684545	-1	POLDIP2	HGNC Symbol	protein_coding	ensembl_havana	-0.0931985	-0.0983381	0.170333	0.300772	-0.0377617	-0.0603818	0.837426	0.939681	FALSE	FALSE	FALSE	0.405175	0.614022
ENSG00000004399	3	129274018	129325661	-1	PLXND1	HGNC Symbol	protein_coding	ensembl_havana	0.252844	0.246459	0.000161149	0.000908985	0.278992	0.317734	0.122029	0.386317	FALSE	FALSE	FALSE	1.10341	1.2892
ENSG00000004455	1	33473585	33546597	-1	AK2	HGNC Symbol	protein_coding	ensembl_havana	0.00725162	0.00379071	0.915222	0.94861	0.186112	0.114104	0.307792	0.609668	FALSE	FALSE	FALSE	25.6649	30.1011
ENSG00000004468	4	15779898	15854853	1	CD38	HGNC Symbol	protein_coding	ensembl_havana	-0.0812055	-0.0438711	0.232453	0.377461	-0.176151	-0.0892092	0.334854	0.635153	FALSE	FALSE	FALSE	2.1692	2.03344
ENSG00000004478	12	2904119	2914576	1	FKBP4	HGNC Symbol	protein_coding	ensembl_havana	-0.0400773	-0.180272	0.556151	0.697145	0.216066	2.022	0.234944	0.538072	FALSE	FALSE	FALSE	-5.39124	-11.2164
ENSG00000004487	1	23345941	23410182	1	KDM1A	HGNC Symbol	protein_coding	ensembl_havana	0.0924978	0.0619087	0.173583	0.305104	0.0336677	0.028737	0.854855	0.946752	FALSE	FALSE	FALSE	0.363984	0.464184
ENSG00000004534	3	49977440	50137478	1	RBM6	HGNC Symbol	protein_coding	ensembl_havana	0.371651	0.303763	1.51502e-08	4.06909e-07	0.308178	0.368321	0.0861607	0.318968	FALSE	FALSE	FALSE	0.829213	1.21253
ENSG00000004660	17	3763609	3798185	-1	CAMKK1	HGNC Symbol	protein_coding	ensembl_havana	0.0665854	0.091493	0.327799	0.484518	0.188508	0.383345	0.301493	0.605038	FALSE	FALSE	FALSE	2.83107	4.18989
ENSG00000004700	12	21621845	21654603	-1	RECQL	HGNC Symbol	protein_coding	ensembl_havana	-0.314912	-0.168131	2.0938e-06	2.29788e-05	-0.45111	-0.255768	0.00955944	0.103659	FALSE	FALSE	FALSE	1.43249	1.52124
ENSG00000004766	7	92861653	92988338	1	CCDC132	HGNC Symbol	protein_coding	ensembl_havana	-0.258488	-0.178536	0.000113202	0.000670945	-0.278051	-0.226003	0.123346	0.388334	FALSE	FALSE	FALSE	1.07568	1.26587
ENSG00000004776	19	36245469	36248980	-1	HSPB6	HGNC Symbol	protein_coding	ensembl_havana	0.206192	0.01716	0.00221465	0.00845843	0.164945	0.0290466	0.366979	0.663506	FALSE	FALSE	FALSE	0.799959	1.69269
ENSG00000004777	19	36265434	36279724	1	ARHGAP33	HGNC Symbol	protein_coding	ensembl_havana	0.372163	0.351833	1.44265e-08	3.91313e-07	0.488388	0.393286	0.00456836	0.0716289	FALSE	FALSE	FALSE	1.3123	1.11782
ENSG00000004779	16	23592323	23607677	-1	NDUFAB1	HGNC Symbol	protein_coding	ensembl_havana	-0.324453	-0.864688	9.77845e-07	1.21675e-05	-0.432315	-1.42291	0.0134715	0.121243	FALSE	FALSE	FALSE	1.33244	1.64558
ENSG00000004799	7	95212811	95225803	-1	PDK4	HGNC Symbol	protein_coding	ensembl_havana	0.0286335	0.094135	0.674176	0.789245	-0.0570082	-0.234978	0.75663	0.902067	FALSE	FALSE	FALSE	-1.99096	-2.49618
ENSG00000004809	6	110745890	110797844	-1	SLC22A16	HGNC Symbol	protein_coding	ensembl_havana	-0.00494127	-3.14046e-05	0.942174	0.965211	0.177289	0.00102278	0.33169	0.632593	FALSE	FALSE	FALSE	-35.8793	-32.5679
ENSG00000004838	3	50378541	50384283	-1	ZMYND10	HGNC Symbol	protein_coding	ensembl_havana	0.114038	0.00955335	0.0930439	0.186575	0.18345	0.0193375	0.314885	0.616197	FALSE	FALSE	FALSE	1.60868	2.02416
ENSG00000004846	7	20654830	20816658	1	ABCB5	HGNC Symbol	protein_coding	ensembl_havana	-0.014899	-1.76595e-05	0.826861	0.893236	-0.061113	-0.000115346	0.73969	0.895722	FALSE	FALSE	FALSE	4.10181	6.53169
ENSG00000004848	X	25021811	25034065	-1	ARX	HGNC Symbol	protein_coding	ensembl_havana	0.177091	0.0381209	0.00878209	0.0271384	0.235461	0.0475045	0.194527	0.491241	FALSE	FALSE	FALSE	1.32961	1.24616
ENSG00000004864	7	95749532	95951459	-1	SLC25A13	HGNC Symbol	protein_coding	ensembl_havana	-0.201981	-0.172073	0.00273535	0.0101118	-0.383954	-0.298084	0.0300462	0.184035	FALSE	FALSE	FALSE	1.90094	1.73231
ENSG00000185666	22	32908539	33454358	-1	SYN3	HGNC Symbol	protein_coding	ensembl_havana	0.391778	0.413186	2.06575e-09	8.73268e-08	0.645569	1.32367	6.60977e-05	0.0164425	FALSE	TRUE	TRUE	1.64779	3.20357
ENSG00000004897	17	45195069	45266788	-1	CDC27	HGNC Symbol	protein_coding	ensembl_havana	-0.346725	-0.398568	1.49007e-07	2.56187e-06	-0.4294	-0.613105	0.0141845	0.124021	FALSE	FALSE	FALSE	1.23845	1.53827
ENSG00000004939	17	42325753	42345509	-1	SLC4A1	HGNC Symbol	protein_coding	ensembl_havana	0.175361	0.00698035	0.00947481	0.0290308	0.269852	0.00819216	0.135268	0.408644	FALSE	FALSE	FALSE	1.53883	1.1736
ENSG00000004948	7	93053799	93204042	-1	CALCR	HGNC Symbol	protein_coding	ensembl_havana	-0.219637	-0.00530809	0.0010977	0.00464654	-0.147097	-0.00503744	0.421753	0.70918	FALSE	FALSE	FALSE	0.669728	0.949013
ENSG00000004961	X	11129421	11141198	1	HCCS	HGNC Symbol	protein_coding	ensembl_havana	-0.266899	-0.147444	6.58817e-05	0.000424071	-0.147418	-0.111078	0.42073	0.708109	FALSE	FALSE	FALSE	0.552336	0.753362
ENSG00000004975	17	7128660	7137864	-1	DVL2	HGNC Symbol	protein_coding	ensembl_havana	0.242191	0.0593612	0.00030711	0.00157503	0.352605	0.138056	0.0477742	0.236175	FALSE	FALSE	FALSE	1.4559	2.3257
ENSG00000005001	16	2902728	2908171	-1	PRSS22	HGNC Symbol	protein_coding	ensembl_havana	0.0545779	0.000188825	0.422669	0.578854	-0.20195	-0.00193111	0.26768	0.569259	FALSE	FALSE	FALSE	-3.70022	-10.227
ENSG00000005007	19	18942747	18979045	1	UPF1	HGNC Symbol	protein_coding	ensembl_havana	0.264076	0.125816	7.91644e-05	0.000494939	0.464582	0.380787	0.00738831	0.0899763	FALSE	FALSE	FALSE	1.75927	3.02654
ENSG00000005020	7	26706681	27034858	-1	SKAP2	HGNC Symbol	protein_coding	ensembl_havana	-0.256949	-0.15732	0.000124746	0.000730102	-0.0649092	-0.0358583	0.724129	0.886488	FALSE	FALSE	FALSE	0.252615	0.227932
ENSG00000005022	X	118602363	118605282	1	SLC25A5	HGNC Symbol	protein_coding	ensembl_havana	-0.366642	-1.41033	2.43678e-08	5.96935e-07	-0.346783	-2.16618	0.0518382	0.246272	FALSE	FALSE	FALSE	0.945837	1.53594
ENSG00000005059	4	110481361	110609874	1	CCDC109B	HGNC Symbol	protein_coding	ensembl_havana	-0.0462411	-0.0170251	0.497024	0.647692	0.0223227	0.0101931	0.903479	0.964642	FALSE	FALSE	FALSE	-0.482747	-0.598711
ENSG00000005073	7	27221129	27224842	-1	HOXA11	HGNC Symbol	protein_coding	ensembl_havana	-0.0132435	-1.82864e-05	0.845845	0.90471	0.163474	0.000525828	0.371326	0.667971	FALSE	FALSE	FALSE	-12.3437	-28.7552
ENSG00000005075	7	102113565	102119354	-1	POLR2J	HGNC Symbol	protein_coding	ensembl_havana	-0.220494	-0.106353	0.00104815	0.00446743	-0.149636	-0.105367	0.413693	0.703148	FALSE	FALSE	FALSE	0.678641	0.990732
ENSG00000187902	19	55940107	55954230	-1	SHISA7	HGNC Symbol	protein_coding	ensembl_havana	0.45029	0.504362	2.78476e-12	8.46478e-10	0.587118	1.03007	0.00041176	0.0281109	FALSE	TRUE	TRUE	1.30387	2.04232
ENSG00000005102	17	41717756	41739322	-1	MEOX1	HGNC Symbol	protein_coding	ensembl_havana	-0.0394708	-8.45591e-05	0.562148	0.701906	0.257849	0.000721095	0.154213	0.439595	FALSE	FALSE	FALSE	-6.53266	-8.5277
ENSG00000005108	7	11409984	11871824	-1	THSD7A	HGNC Symbol	protein_coding	ensembl_havana	0.141153	0.111984	0.0372922	0.0898862	-0.0898371	-0.0738382	0.624865	0.836339	FALSE	FALSE	FALSE	-0.636453	-0.659362
ENSG00000005156	17	33307513	33332083	1	LIG3	HGNC Symbol	protein_coding	ensembl_havana	0.289331	0.0467565	1.42123e-05	0.000115129	0.334173	0.0784679	0.0615807	0.270183	FALSE	FALSE	FALSE	1.15499	1.67822
ENSG00000005175	12	48057070	48099844	-1	RPAP3	HGNC Symbol	protein_coding	ensembl_havana	-0.222069	-0.0877256	0.000962434	0.00415572	-0.30515	-0.138973	0.0894538	0.325012	FALSE	FALSE	FALSE	1.37412	1.58418
ENSG00000005187	16	20621565	20808903	1	ACSM3	HGNC Symbol	protein_coding	ensembl_havana	0.126948	0.000814501	0.0613212	0.133978	-0.0228721	-0.000306578	0.901115	0.963748	FALSE	FALSE	FALSE	-0.180169	-0.3764
ENSG00000005189	16	20817751	20860987	1	AC004381.6	Clone-based (Vega) gene	protein_coding	ensembl_havana	0.102461	0.00762613	0.131531	0.246316	0.316462	0.028308	0.0776271	0.303688	FALSE	FALSE	FALSE	3.08861	3.71197
ENSG00000005194	16	57462081	57481440	-1	CIAPIN1	HGNC Symbol	protein_coding	ensembl_havana	-0.21514	-0.129052	0.0013947	0.00569843	-0.294322	-0.219395	0.102019	0.348822	FALSE	FALSE	FALSE	1.36805	1.70006
ENSG00000005238	9	35104109	35116338	-1	FAM214B	HGNC Symbol	protein_coding	ensembl_havana	0.0293718	0.00745773	0.666273	0.782912	-0.0165477	-0.00561017	0.928375	0.975306	FALSE	FALSE	FALSE	-0.563389	-0.752263
ENSG00000005243	17	46103533	46115392	-1	COPZ2	HGNC Symbol	protein_coding	ensembl_havana	-0.0544011	-0.00962787	0.424176	0.580378	-0.206141	-0.0672275	0.257666	0.559227	FALSE	FALSE	FALSE	3.78928	6.98259
ENSG00000005249	7	106685094	106802256	1	PRKAR2B	HGNC Symbol	protein_coding	ensembl_havana	-0.0277278	-0.0824338	0.68392	0.795352	0.0330087	0.115807	0.857667	0.947787	FALSE	FALSE	FALSE	-1.19046	-1.40485
ENSG00000005302	X	11776278	11793870	1	MSL3	HGNC Symbol	protein_coding	ensembl_havana	-0.115159	-0.0207442	0.0898527	0.181778	0.00778381	0.00183449	0.966275	0.988691	FALSE	FALSE	FALSE	-0.0675918	-0.088434
ENSG00000196268	19	21579921	21610375	1	ZNF493	HGNC Symbol	protein_coding	ensembl_havana	0.303558	0.149793	5.00974e-06	4.74229e-05	0.554625	0.392214	0.000987154	0.0374086	FALSE	TRUE	TRUE	1.82708	2.61837
ENSG00000005379	17	56378592	56406152	-1	BZRAP1	HGNC Symbol	protein_coding	ensembl_havana	0.298608	0.488469	7.24609e-06	6.53616e-05	0.414581	0.737904	0.0183145	0.142373	FALSE	FALSE	FALSE	1.38838	1.51065
ENSG00000005381	17	56347217	56358296	-1	MPO	HGNC Symbol	protein_coding	ensembl_havana	0.0396498	0.00309828	0.560374	0.700519	-0.102051	-0.00811895	0.578364	0.808377	FALSE	FALSE	FALSE	-2.57381	-2.62047
ENSG00000005421	7	94926988	95025673	-1	PON1	HGNC Symbol	protein_coding	ensembl_havana	-0.0192634	-0.000634979	0.777321	0.860097	-0.221792	-0.00704132	0.222467	0.524805	FALSE	FALSE	FALSE	11.5137	11.0891
ENSG00000005436	2	75879126	75938115	-1	GCFC2	HGNC Symbol	protein_coding	ensembl_havana	-0.0113027	-0.00295242	0.868213	0.918376	-0.0186591	-0.00574093	0.919264	0.971983	FALSE	FALSE	FALSE	1.65085	1.94448
ENSG00000005448	2	74648805	74652882	1	WDR54	HGNC Symbol	protein_coding	ensembl_havana	-0.138973	-0.0411003	0.0403566	0.0956589	-0.14613	-0.0520583	0.424845	0.711392	FALSE	FALSE	FALSE	1.05149	1.26661
ENSG00000005469	7	86974997	87029111	1	CROT	HGNC Symbol	protein_coding	ensembl_havana	-0.142413	-0.0279183	0.0356116	0.0866924	-0.165855	-0.041481	0.364305	0.660666	FALSE	FALSE	FALSE	1.1646	1.4858
ENSG00000005471	7	87031013	87109751	-1	ABCB4	HGNC Symbol	protein_coding	ensembl_havana	0.0700865	0.00304051	0.302947	0.458467	0.153803	0.0158026	0.400661	0.692445	FALSE	FALSE	FALSE	2.19447	5.19735
ENSG00000005483	7	104654626	104754808	1	KMT2E	HGNC Symbol	protein_coding	ensembl_havana	0.294513	0.290195	9.7838e-06	8.37528e-05	0.268219	0.375947	0.137739	0.412224	FALSE	FALSE	FALSE	0.910722	1.2955
ENSG00000005486	7	75471920	75518244	1	RHBDD2	HGNC Symbol	protein_coding	ensembl_havana	-0.0687209	-0.196655	0.312489	0.468685	0.151426	0.661316	0.408068	0.697826	FALSE	FALSE	FALSE	-2.20349	-3.36282
ENSG00000005513	16	1031808	1036979	1	SOX8	HGNC Symbol	protein_coding	ensembl_havana	-0.0954093	-0.133978	0.160376	0.28668	-0.205246	-0.336824	0.259783	0.561489	FALSE	FALSE	FALSE	2.15122	2.51401
ENSG00000005700	6	82879700	82957471	-1	IBTK	HGNC Symbol	protein_coding	ensembl_havana	-0.22639	-0.179233	0.000759323	0.00338636	-0.46714	-0.394295	0.00702755	0.0878915	FALSE	FALSE	FALSE	2.06343	2.1999
ENSG00000005801	11	3360491	3400448	-1	ZNF195	HGNC Symbol	protein_coding	ensembl_havana	0.00923108	0.00319109	0.892205	0.934757	0.244333	0.0933924	0.177756	0.470676	FALSE	FALSE	FALSE	26.4685	29.2666
ENSG00000005810	13	77618792	77901185	-1	MYCBP2	HGNC Symbol	protein_coding	ensembl_havana	0.0516295	0.183825	0.448197	0.603713	0.125025	0.528169	0.495372	0.759645	FALSE	FALSE	FALSE	2.42157	2.87322
ENSG00000005812	13	77566740	77601330	-1	FBXL3	HGNC Symbol	protein_coding	ensembl_havana	-0.416046	-0.282698	1.55327e-10	1.361e-08	-0.452407	-0.380402	0.00932938	0.102447	FALSE	FALSE	FALSE	1.08739	1.34561
ENSG00000005844	16	30483979	30534506	1	ITGAL	HGNC Symbol	protein_coding	ensembl_havana	-0.0537478	-0.00563279	0.42977	0.585897	0.00324212	0.00114868	0.98595	0.995484	FALSE	FALSE	FALSE	-0.060321	-0.203927
ENSG00000005882	17	48172101	48189516	1	PDK2	HGNC Symbol	protein_coding	ensembl_havana	0.0762591	0.0459955	0.26224	0.412408	0.219182	0.183539	0.228099	0.530731	FALSE	FALSE	FALSE	2.87417	3.99037
ENSG00000117601	1	173872947	173886516	-1	SERPINC1	HGNC Symbol	protein_coding	ensembl_havana	-0.00559111	-0.000285483	0.934585	0.960682	0.568447	0.0412343	0.000688071	0.0329933	FALSE	TRUE	TRUE	-101.67	-144.437
ENSG00000005889	X	24167290	24234372	1	ZFX	HGNC Symbol	protein_coding	ensembl_havana	-0.126527	-0.104339	0.062193	0.135417	-0.115297	-0.111567	0.529762	0.780468	FALSE	FALSE	FALSE	0.911239	1.06928
ENSG00000005893	X	119561682	119603220	-1	LAMP2	HGNC Symbol	protein_coding	ensembl_havana	-0.241953	-2.39271	0.000311458	0.00159306	-0.403778	-3.19193	0.0219175	0.156612	FALSE	FALSE	FALSE	1.66883	1.33402
ENSG00000124493	6	33989628	34123399	-1	GRM4	HGNC Symbol	protein_coding	ensembl_havana	0.381793	0.0285056	5.64569e-09	1.90009e-07	0.591998	0.0607756	0.000358178	0.026846	FALSE	TRUE	TRUE	1.55058	2.13206
ENSG00000005981	7	95107756	95169544	1	ASB4	HGNC Symbol	protein_coding	ensembl_havana	-0.00509777	-0.000469367	0.940346	0.964109	-0.231751	-0.0208038	0.201855	0.500466	FALSE	FALSE	FALSE	45.4613	44.323
ENSG00000124596	6	41001366	41065526	-1	OARD1	HGNC Symbol	protein_coding	ensembl_havana	-0.230214	-0.0493475	0.000613307	0.00284103	-0.525589	-0.142493	0.00200704	0.0494654	FALSE	TRUE	TRUE	2.28304	2.88754
ENSG00000006015	19	18699495	18703146	1	C19orf60	HGNC Symbol	protein_coding	ensembl_havana	0.0253266	0.00699352	0.710003	0.814517	0.210963	0.0658097	0.246452	0.548434	FALSE	FALSE	FALSE	8.32973	9.41009
ENSG00000006016	19	18683030	18718551	-1	CRLF1	HGNC Symbol	protein_coding	ensembl_havana	0.148076	0.109724	0.0288297	0.0729215	0.188333	0.152772	0.301952	0.605038	FALSE	FALSE	FALSE	1.27187	1.39232
ENSG00000006025	17	45884738	45899200	-1	OSBPL7	HGNC Symbol	protein_coding	ensembl_havana	0.31331	0.0502514	2.37341e-06	2.54342e-05	0.449362	0.146459	0.00987709	0.104507	FALSE	FALSE	FALSE	1.43424	2.91453
ENSG00000006042	17	31254928	31272124	1	TMEM98	HGNC Symbol	protein_coding	ensembl_havana	-0.198878	-0.239407	0.00318778	0.0115508	-0.275427	-0.397282	0.127074	0.395399	FALSE	FALSE	FALSE	1.38491	1.65945
ENSG00000006047	17	7191571	7197934	-1	YBX2	HGNC Symbol	protein_coding	ensembl_havana	0.248381	0.0129379	0.000211866	0.00115001	0.437878	0.0365113	0.0121943	0.115086	FALSE	FALSE	FALSE	1.76293	2.82203
ENSG00000006059	17	39502344	39507064	-1	KRT33A	HGNC Symbol	protein_coding	ensembl_havana	-0.0589904	-0.000576309	0.38609	0.544249	-0.174866	-0.00199361	0.338447	0.638206	FALSE	FALSE	FALSE	2.96431	3.45927
ENSG00000124788	6	16299343	16761722	-1	ATXN1	HGNC Symbol	protein_coding	ensembl_havana	0.277653	0.202335	3.21081e-05	0.000230375	0.560803	0.482489	0.000841704	0.0340053	FALSE	TRUE	TRUE	2.0198	2.38461
ENSG00000006116	16	24266874	24374122	1	CACNG3	HGNC Symbol	protein_coding	ensembl_havana	0.167731	0.297983	0.013143	0.0381463	0.353349	0.829086	0.0472737	0.234946	FALSE	FALSE	FALSE	2.10665	2.78233
ENSG00000006118	11	60691935	60704631	1	TMEM132A	HGNC Symbol	protein_coding	ensembl_havana	0.158404	0.186719	0.0192754	0.0524324	0.450828	0.631414	0.00961014	0.104061	FALSE	FALSE	FALSE	2.84606	3.38163
ENSG00000006125	17	33905065	34053436	1	AP2B1	HGNC Symbol	protein_coding	ensembl_havana	0.0922071	0.279601	0.174945	0.306934	0.239351	1.01614	0.187043	0.482064	FALSE	FALSE	FALSE	2.5958	3.63425
ENSG00000006128	7	97361220	97369784	1	TAC1	HGNC Symbol	protein_coding	ensembl_havana	-0.23447	-0.381107	0.000481595	0.0023078	-0.322377	-0.632881	0.0719445	0.292385	FALSE	FALSE	FALSE	1.37492	1.66064
ENSG00000006194	16	3313743	3351401	1	ZNF263	HGNC Symbol	protein_coding	ensembl_havana	-0.00638584	-0.00121614	0.925312	0.954881	-0.118078	-0.0214793	0.519812	0.773507	FALSE	FALSE	FALSE	18.4907	17.6619
ENSG00000006210	16	57406370	57418960	1	CX3CL1	HGNC Symbol	protein_coding	ensembl_havana	0.116416	0.312214	0.0863788	0.175974	0.248496	0.669806	0.170249	0.460473	FALSE	FALSE	FALSE	2.13455	2.14535
ENSG00000006282	17	48620419	48633213	1	SPATA20	HGNC Symbol	protein_coding	ensembl_havana	0.161683	0.0789568	0.0168836	0.0469262	-0.160511	-0.108554	0.380177	0.675199	FALSE	FALSE	FALSE	-0.992752	-1.37485
ENSG00000184194	X	53078273	53109797	1	GPR173	HGNC Symbol	protein_coding	ensembl_havana	0.281748	0.125968	2.42269e-05	0.00018244	0.570214	0.254096	0.000656279	0.0322643	FALSE	TRUE	TRUE	2.02385	2.01716
ENSG00000006327	16	3068446	3072384	1	TNFRSF12A	HGNC Symbol	protein_coding	ensembl_havana	-0.0788119	-0.0442992	0.246555	0.394217	-0.0853015	-0.0854331	0.642514	0.845336	FALSE	FALSE	FALSE	1.08234	1.92855
ENSG00000006377	7	96634860	96640351	1	DLX6	HGNC Symbol	protein_coding	ensembl_havana	0.200437	0.0155872	0.00295263	0.0108133	0.289508	0.0216219	0.108015	0.35987	FALSE	FALSE	FALSE	1.44439	1.38716
ENSG00000006432	14	71189243	71276251	-1	MAP3K9	HGNC Symbol	protein_coding	ensembl_havana	0.219378	0.193193	0.00111309	0.00470442	0.41323	0.601683	0.0187362	0.144018	FALSE	FALSE	FALSE	1.88365	3.11442
ENSG00000006451	7	39663082	39747723	1	RALA	HGNC Symbol	protein_coding	ensembl_havana	-0.0705574	-0.0969572	0.299703	0.455031	-0.118601	-0.217682	0.517953	0.773313	FALSE	FALSE	FALSE	1.68092	2.24514
ENSG00000006453	7	97920963	98030380	-1	BAIAP2L1	HGNC Symbol	protein_coding	ensembl_havana	-0.0306676	-0.0010022	0.652491	0.772501	-0.0414719	-0.0021589	0.821696	0.933812	FALSE	FALSE	FALSE	1.3523	2.15416
ENSG00000006459	7	139784546	139876835	-1	KDM7A	HGNC Symbol	protein_coding	ensembl_havana	-0.0881243	-0.0308679	0.194913	0.331211	0.0161301	0.00570193	0.930178	0.975565	FALSE	FALSE	FALSE	-0.183038	-0.18472
ENSG00000006468	7	13930853	14031050	-1	ETV1	HGNC Symbol	protein_coding	ensembl_havana	-0.183481	-0.132567	0.00659573	0.0213178	0.0277828	0.031775	0.880024	0.957096	FALSE	FALSE	FALSE	-0.15142	-0.23969
ENSG00000006530	7	141250989	141355044	1	AGK	HGNC Symbol	protein_coding	ensembl_havana	-0.194633	-0.0813638	0.00391604	0.0137288	-0.184995	-0.0991403	0.310757	0.612283	FALSE	FALSE	FALSE	0.950477	1.21848
ENSG00000006534	11	67776048	67796744	1	ALDH3B1	HGNC Symbol	protein_coding	ensembl_havana	-0.107918	-0.00535431	0.11209	0.216865	-0.192855	-0.0269758	0.290277	0.594571	FALSE	FALSE	FALSE	1.78705	5.03814
ENSG00000006555	1	55245385	55266940	-1	TTC22	HGNC Symbol	protein_coding	ensembl_havana	0.234206	0.00432506	0.000488934	0.00233803	0.306719	0.00725338	0.0877353	0.32182	FALSE	FALSE	FALSE	1.30961	1.67706
ENSG00000006576	7	77428122	77586818	1	PHTF2	HGNC Symbol	protein_coding	ensembl_havana	0.00256558	0.000868709	0.969957	0.982511	0.0833346	0.0461725	0.650227	0.849913	FALSE	FALSE	FALSE	32.4818	53.1506
ENSG00000006606	7	75398851	75419214	-1	CCL26	HGNC Symbol	protein_coding	ensembl_havana	0.06728	0.00242752	0.322767	0.479147	0.287303	0.0146579	0.110848	0.366165	FALSE	FALSE	FALSE	4.27026	6.03824
ENSG00000006607	2	242295658	242434256	1	FARP2	HGNC Symbol	protein_coding	ensembl_havana	0.141231	0.0313732	0.0371854	0.0897537	0.211097	0.0603968	0.246145	0.54827	FALSE	FALSE	FALSE	1.49469	1.92511
ENSG00000006611	11	17515442	17565963	-1	USH1C	HGNC Symbol	protein_coding	ensembl_havana	-0.184141	-0.0722228	0.00640028	0.0207879	-0.258298	-0.090353	0.153472	0.438253	FALSE	FALSE	FALSE	1.40272	1.25103
ENSG00000006625	7	30536237	30591095	-1	GGCT	HGNC Symbol	protein_coding	ensembl_havana	-0.211648	-0.280503	0.00167425	0.00664246	-0.294492	-0.554883	0.101812	0.348468	FALSE	FALSE	FALSE	1.39143	1.97817
ENSG00000006634	7	87505531	87538856	1	DBF4	HGNC Symbol	protein_coding	ensembl_havana	-0.0573952	-0.00625776	0.399087	0.556977	-0.112736	-0.014395	0.539002	0.785391	FALSE	FALSE	FALSE	1.96421	2.30035
ENSG00000006638	19	3594504	3606838	-1	TBXA2R	HGNC Symbol	protein_coding	ensembl_havana	0.079006	0.00294236	0.24539	0.392812	-0.0530674	-0.00167401	0.772999	0.911114	FALSE	FALSE	FALSE	-0.671688	-0.568934
ENSG00000006652	7	112063023	112121072	1	IFRD1	HGNC Symbol	protein_coding	ensembl_havana	-0.0457698	-0.0318888	0.501424	0.65193	0.0799016	0.109165	0.663776	0.85717	FALSE	FALSE	FALSE	-1.74573	-3.42331
ENSG00000006659	19	40194946	40200084	1	LGALS14	HGNC Symbol	protein_coding	ensembl_havana	0.108792	0.0018786	0.109195	0.212336	-0.0365467	-0.000442094	0.842591	0.941415	FALSE	FALSE	FALSE	-0.335931	-0.235332
ENSG00000006695	17	13972813	14111994	1	COX10	HGNC Symbol	protein_coding	ensembl_havana	0.197317	0.0388073	0.00343987	0.0123243	0.26578	0.0651817	0.141493	0.417828	FALSE	FALSE	FALSE	1.34697	1.67963
ENSG00000198646	20	33284722	33413452	-1	NCOA6	HGNC Symbol	protein_coding	ensembl_havana	0.35988	0.18872	4.56933e-08	9.76592e-07	0.550327	0.378543	0.00110094	0.0394604	FALSE	TRUE	TRUE	1.5292	2.00585
ENSG00000006712	19	39876492	39881835	-1	PAF1	HGNC Symbol	protein_coding	ensembl_havana	-0.173978	-0.0922978	0.0100634	0.0304932	-0.28569	-0.145722	0.112956	0.369606	FALSE	FALSE	FALSE	1.64211	1.57883
ENSG00000006715	7	38762563	38971994	-1	VPS41	HGNC Symbol	protein_coding	ensembl_havana	-0.219357	-0.364671	0.00111433	0.00470655	-0.170923	-0.394697	0.34962	0.648226	FALSE	FALSE	FALSE	0.7792	1.08234
ENSG00000006740	17	12692856	12894960	1	ARHGAP44	HGNC Symbol	protein_coding	ensembl_havana	0.130378	0.0969014	0.054586	0.122031	0.393292	0.395752	0.025955	0.169612	FALSE	FALSE	FALSE	3.01654	4.08407
ENSG00000006744	17	12895708	12921504	-1	ELAC2	HGNC Symbol	protein_coding	ensembl_havana	-0.0535579	-0.014736	0.431403	0.587413	-0.109144	-0.0475564	0.552093	0.793436	FALSE	FALSE	FALSE	2.03786	3.22722
ENSG00000006747	7	12610203	12693228	1	SCIN	HGNC Symbol	protein_coding	ensembl_havana	-0.0776348	-0.0148105	0.253704	0.402296	-0.0674178	-0.0284017	0.713905	0.881097	FALSE	FALSE	FALSE	0.868396	1.91767
ENSG00000006756	X	2822011	2847392	-1	ARSD	HGNC Symbol	protein_coding	ensembl_havana	0.0254804	0.00335829	0.708321	0.813315	-0.246412	-0.0400016	0.173979	0.466104	FALSE	FALSE	FALSE	-9.67063	-11.9113
ENSG00000006757	X	7866288	7895780	-1	PNPLA4	HGNC Symbol	protein_coding	ensembl_havana	-0.228404	-0.0527517	0.000678844	0.00308712	-0.182805	-0.0526198	0.316618	0.617837	FALSE	FALSE	FALSE	0.80036	0.997499
ENSG00000006788	17	10201401	10276447	-1	MYH13	HGNC Symbol	protein_coding	ensembl_havana	-0.0664876	-0.000386022	0.328512	0.485267	-0.00105872	-9.50642e-06	0.995412	0.998623	FALSE	FALSE	FALSE	0.0159235	0.0246266
ENSG00000006831	12	1797740	1897844	1	ADIPOR2	HGNC Symbol	protein_coding	ensembl_havana	-0.127002	-0.329823	0.0612104	0.13381	-0.321009	-0.71018	0.073229	0.29585	FALSE	FALSE	FALSE	2.52758	2.15322
ENSG00000006837	5	133541305	133706738	-1	CDKL3	HGNC Symbol	protein_coding	ensembl_havana	0.174104	0.0169157	0.0100083	0.0303569	0.429316	0.0542311	0.0142053	0.124077	FALSE	FALSE	FALSE	2.46586	3.20596
ENSG00000007001	2	158733214	158992666	1	UPP2	HGNC Symbol	protein_coding	ensembl_havana	0.308018	0.0612693	3.57151e-06	3.5865e-05	0.359742	0.124904	0.0431436	0.224465	FALSE	FALSE	FALSE	1.16792	2.03861
ENSG00000007038	16	2867164	2876305	1	PRSS21	HGNC Symbol	protein_coding	ensembl_havana	0.195046	0.00263958	0.00383926	0.0135101	-0.133629	-0.0024332	0.465925	0.743174	FALSE	FALSE	FALSE	-0.685117	-0.921815
ENSG00000244752	22	25615489	25627836	1	CRYBB2	HGNC Symbol	protein_coding	ensembl_havana	0.0369601	0.00648589	0.587297	0.721639	0.527829	0.069264	0.00190433	0.0483117	FALSE	TRUE	TRUE	14.2811	10.6792
ENSG00000007062	4	15964699	16086001	-1	PROM1	HGNC Symbol	protein_coding	ensembl_havana	0.127703	0.0528172	0.0597835	0.131245	-0.0754042	-0.0265587	0.681685	0.865813	FALSE	FALSE	FALSE	-0.590465	-0.502842
ENSG00000007080	19	18043825	18054800	1	CCDC124	HGNC Symbol	protein_coding	ensembl_havana	0.159901	0.110805	0.0181492	0.0498362	0.301018	0.35934	0.094101	0.333471	FALSE	FALSE	FALSE	1.88253	3.24298
ENSG00000007129	19	42055886	42093197	1	CEACAM21	HGNC Symbol	protein_coding	ensembl_havana	-0.267319	-0.0221046	6.40921e-05	0.000415774	-0.0690058	-0.00972649	0.707457	0.87819	FALSE	FALSE	FALSE	0.25814	0.440021
ENSG00000007168	17	2496504	2588909	1	PAFAH1B1	HGNC Symbol	protein_coding	ensembl_havana	-0.251133	-1.27158	0.000179078	0.000994879	-0.290743	-2.18109	0.106452	0.357483	FALSE	FALSE	FALSE	1.15773	1.71526
ENSG00000007171	17	26083792	26127525	-1	NOS2	HGNC Symbol	protein_coding	ensembl_havana	0.229903	0.0497767	0.000624154	0.00288221	0.346717	0.0958077	0.0518862	0.246321	FALSE	FALSE	FALSE	1.5081	1.92475
ENSG00000007174	17	11501748	11873065	1	DNAH9	HGNC Symbol	protein_coding	ensembl_havana	0.334226	0.0194732	4.36155e-07	6.11447e-06	0.435937	0.0409588	0.012628	0.116995	FALSE	FALSE	FALSE	1.30432	2.10334
ENSG00000007202	17	26941458	26972472	-1	KIAA0100	HGNC Symbol	protein_coding	ensembl_havana	0.213683	0.168633	0.00150565	0.00606631	0.441286	0.585895	0.0114634	0.111783	FALSE	FALSE	FALSE	2.06514	3.47438
ENSG00000007216	17	26800311	26824799	1	SLC13A2	HGNC Symbol	protein_coding	ensembl_havana	-0.109159	-0.000495806	0.107999	0.210405	0.137008	0.000963464	0.454621	0.734147	FALSE	FALSE	FALSE	-1.25512	-1.94323
ENSG00000007237	17	9813926	10101868	-1	GAS7	HGNC Symbol	protein_coding	ensembl_havana	0.0813686	0.270459	0.231513	0.376343	0.277006	1.64545	0.12482	0.391061	FALSE	FALSE	FALSE	3.40434	6.08392
ENSG00000007255	19	45666186	45681495	-1	TRAPPC6A	HGNC Symbol	protein_coding	ensembl_havana	-0.220324	-0.0951415	0.00105782	0.00450359	-0.351172	-0.182291	0.04875	0.238221	FALSE	FALSE	FALSE	1.59389	1.916
ENSG00000007264	19	3777971	3802127	-1	MATK	HGNC Symbol	protein_coding	ensembl_havana	0.177643	0.102139	0.00857055	0.0266007	0.252766	0.171031	0.162788	0.452006	FALSE	FALSE	FALSE	1.42289	1.67448
ENSG00000007306	19	42177235	42210895	-1	CEACAM7	HGNC Symbol	protein_coding	ensembl_havana	-0.135696	-0.000935511	0.0453627	0.105335	0.0377895	0.000270957	0.837308	0.939681	FALSE	FALSE	FALSE	-0.278487	-0.289635
ENSG00000007312	17	62006100	62009714	-1	CD79B	HGNC Symbol	protein_coding	ensembl_havana	0.0244208	0.000442141	0.719932	0.821958	-0.144474	-0.00344686	0.430168	0.71498	FALSE	FALSE	FALSE	-5.91601	-7.79583
ENSG00000007314	17	62015914	62050278	-1	SCN4A	HGNC Symbol	protein_coding	ensembl_havana	0.0245866	0.000219546	0.718111	0.820808	0.357821	0.00473299	0.0443531	0.227275	FALSE	FALSE	FALSE	14.5535	21.558
ENSG00000007341	1	113066140	113163447	-1	ST7L	HGNC Symbol	protein_coding	ensembl_havana	0.0590832	0.0097932	0.385341	0.543434	0.215124	0.0394474	0.237041	0.539308	FALSE	FALSE	FALSE	3.64103	4.02804
ENSG00000007350	X	153524024	153558700	1	TKTL1	HGNC Symbol	protein_coding	ensembl_havana	-0.048693	-0.00150816	0.474464	0.627485	0.308208	0.0225057	0.0861283	0.318968	FALSE	FALSE	FALSE	-6.32962	-14.9226
ENSG00000007372	11	31806340	31839509	-1	PAX6	HGNC Symbol	protein_coding	ensembl_havana	0.046522	0.0111521	0.49441	0.645437	-0.207077	-0.0444599	0.255463	0.557606	FALSE	FALSE	FALSE	-4.45116	-3.98669
ENSG00000007376	16	834974	838397	-1	RPUSD1	HGNC Symbol	protein_coding	ensembl_havana	0.041953	0.0123143	0.537802	0.682047	0.142377	0.0538136	0.43696	0.72054	FALSE	FALSE	FALSE	3.39373	4.37001
ENSG00000007384	16	108058	126354	-1	RHBDF1	HGNC Symbol	protein_coding	ensembl_havana	0.146894	0.0205727	0.0301454	0.0755609	-0.0227441	-0.00555704	0.901666	0.964025	FALSE	FALSE	FALSE	-0.154833	-0.270117
ENSG00000007392	16	238968	279462	-1	LUC7L	HGNC Symbol	protein_coding	ensembl_havana	0.334515	0.21595	4.25687e-07	5.99845e-06	0.254942	0.182638	0.159076	0.445628	FALSE	FALSE	FALSE	0.762125	0.845741
ENSG00000007402	3	50400233	50541675	-1	CACNA2D2	HGNC Symbol	protein_coding	ensembl_havana	0.261227	0.0689942	9.50967e-05	0.000579415	0.518887	0.19995	0.00234359	0.052115	FALSE	FALSE	FALSE	1.98635	2.89807
ENSG00000007516	16	1383602	1399439	1	BAIAP3	HGNC Symbol	protein_coding	ensembl_havana	0.237282	0.484191	0.000409496	0.00200661	0.316182	0.896446	0.077904	0.304	FALSE	FALSE	FALSE	1.33252	1.85143
ENSG00000007520	16	1399241	1401912	-1	TSR3	HGNC Symbol	protein_coding	ensembl_havana	-0.151118	-0.1252	0.0256659	0.0662401	-0.267138	-0.264246	0.139394	0.414669	FALSE	FALSE	FALSE	1.76774	2.11059
ENSG00000007541	16	616995	634136	1	PIGQ	HGNC Symbol	protein_coding	ensembl_havana	0.288041	0.080348	1.55784e-05	0.000124562	0.430689	0.130128	0.0138654	0.122431	FALSE	FALSE	FALSE	1.49523	1.61955
ENSG00000105605	19	54412589	54447195	1	CACNG7	HGNC Symbol	protein_coding	ensembl_havana	0.382135	0.387093	5.4576e-09	1.84979e-07	0.580668	0.780044	0.000493382	0.0295648	FALSE	TRUE	TRUE	1.51954	2.01513
ENSG00000007866	6	35441374	35464853	-1	TEAD3	HGNC Symbol	protein_coding	ensembl_havana	0.0685595	0.00624499	0.313629	0.46977	-0.0476378	-0.00849051	0.795708	0.922598	FALSE	FALSE	FALSE	-0.694839	-1.35957
ENSG00000007908	1	169691781	169733846	-1	SELE	HGNC Symbol	protein_coding	ensembl_havana	-0.054514	-0.055014	0.423214	0.579438	0.39647	0.505187	0.0246715	0.165827	FALSE	FALSE	FALSE	-7.27281	-9.18287
ENSG00000007923	1	6694228	6761984	-1	DNAJC11	HGNC Symbol	protein_coding	ensembl_havana	0.155531	0.055752	0.021608	0.0574873	0.352324	0.171209	0.0479647	0.236615	FALSE	FALSE	FALSE	2.26529	3.0709
ENSG00000007933	1	171060018	171086959	1	FMO3	HGNC Symbol	protein_coding	ensembl_havana	0.013912	0.000614193	0.838169	0.900877	-0.032787	-0.0021609	0.858613	0.948062	FALSE	FALSE	FALSE	-2.35675	-3.51827
ENSG00000007944	6	16129356	16148479	1	MYLIP	HGNC Symbol	protein_coding	ensembl_havana	-0.0775851	-0.0982933	0.25401	0.402639	-0.0838177	-0.069232	0.648329	0.848001	FALSE	FALSE	FALSE	1.08033	0.704341
ENSG00000007952	X	100098313	100129334	-1	NOX1	HGNC Symbol	protein_coding	ensembl_havana	0.106287	0.000951113	0.117646	0.225611	-0.138259	-0.00108897	0.450471	0.731075	FALSE	FALSE	FALSE	-1.3008	-1.14495
ENSG00000007968	1	23832922	23857712	-1	E2F2	HGNC Symbol	protein_coding	ensembl_havana	-0.00279543	-4.13392e-05	0.967267	0.981047	-0.068185	-0.00202041	0.710788	0.879593	FALSE	FALSE	FALSE	24.3916	48.8739
ENSG00000008018	6	170844205	170862429	-1	PSMB1	HGNC Symbol	protein_coding	ensembl_havana	-0.342386	-0.534543	2.17483e-07	3.47356e-06	-0.412534	-0.779586	0.0189568	0.144825	FALSE	FALSE	FALSE	1.20488	1.45842
ENSG00000008056	X	47431303	47479252	-1	SYN1	HGNC Symbol	protein_coding	ensembl_havana	0.317571	1.57275	1.6979e-06	1.94119e-05	0.515498	4.48004	0.00253173	0.0546066	FALSE	FALSE	FALSE	1.62325	2.84855
ENSG00000008083	6	15246527	15522252	1	JARID2	HGNC Symbol	protein_coding	ensembl_havana	0.286724	0.121308	1.7102e-05	0.000135332	0.13578	0.102351	0.458711	0.737455	FALSE	FALSE	FALSE	0.473557	0.843728
ENSG00000008086	X	18443703	18671749	1	CDKL5	HGNC Symbol	protein_coding	ensembl_havana	0.0601522	0.121158	0.376787	0.535193	0.145494	0.423969	0.426886	0.71201	FALSE	FALSE	FALSE	2.41876	3.4993
ENSG00000008118	1	209757062	209787283	1	CAMK1G	HGNC Symbol	protein_coding	ensembl_havana	0.0998823	0.180886	0.141577	0.261012	0.449928	1.2021	0.00977324	0.104126	FALSE	FALSE	FALSE	4.50459	6.64563
ENSG00000008128	1	1634169	1655766	-1	CDK11A	HGNC Symbol	protein_coding	ensembl_havana	0.206087	0.00943321	0.00222642	0.00849828	0.337707	0.0232682	0.0587158	0.262759	FALSE	FALSE	FALSE	1.63866	2.46663
ENSG00000008130	1	1682671	1711896	-1	NADK	HGNC Symbol	protein_coding	ensembl_havana	0.233074	0.0555758	0.000521576	0.00247355	0.158911	0.049632	0.385005	0.679761	FALSE	FALSE	FALSE	0.681805	0.893052
ENSG00000008196	6	50786436	50815326	1	TFAP2B	HGNC Symbol	protein_coding	ensembl_havana	0.0361786	5.58867e-05	0.595229	0.727696	-0.0626859	-0.000241693	0.73323	0.891201	FALSE	FALSE	FALSE	-1.73268	-4.32471
ENSG00000008197	6	50681541	50740701	1	TFAP2D	HGNC Symbol	protein_coding	ensembl_havana	0.00768999	0.000418998	0.910118	0.945846	0.393767	0.0154828	0.0257596	0.169463	FALSE	FALSE	FALSE	51.2052	36.952
ENSG00000008226	3	38080696	38165516	1	DLEC1	HGNC Symbol	protein_coding	ensembl_havana	0.35622	0.0129341	6.38294e-08	1.27725e-06	0.239078	0.0132299	0.187561	0.482508	FALSE	FALSE	FALSE	0.671153	1.02287
ENSG00000008256	7	6201407	6312275	-1	CYTH3	HGNC Symbol	protein_coding	ensembl_havana	0.241849	0.179508	0.000313386	0.00160036	0.285714	0.234966	0.112924	0.369606	FALSE	FALSE	FALSE	1.18138	1.30895
ENSG00000008277	7	87563458	87832204	1	ADAM22	HGNC Symbol	protein_coding	ensembl_havana	-0.0315027	-0.0551134	0.64367	0.765846	0.0968323	0.235645	0.598045	0.820421	FALSE	FALSE	FALSE	-3.07377	-4.27565
ENSG00000008282	7	105730949	105753022	-1	SYPL1	HGNC Symbol	protein_coding	ensembl_havana	-0.205662	-0.37883	0.0022748	0.0086554	-0.391023	-0.587709	0.0269043	0.173267	FALSE	FALSE	FALSE	1.90129	1.55138
ENSG00000008283	17	61509665	61523739	-1	CYB561	HGNC Symbol	protein_coding	ensembl_havana	0.146115	0.08785	0.0310411	0.0774612	0.150747	0.104632	0.410198	0.700189	FALSE	FALSE	FALSE	1.0317	1.19103
ENSG00000151612	4	146678779	146859787	-1	ZNF827	HGNC Symbol	protein_coding	ensembl_havana	0.388791	0.190641	2.80035e-09	1.08807e-07	0.581983	0.392331	0.000475673	0.0290762	FALSE	TRUE	TRUE	1.4969	2.05795
ENSG00000179912	12	57643392	57824788	-1	R3HDM2	HGNC Symbol	protein_coding	ensembl_havana	0.299054	0.387454	7.01114e-06	6.36621e-05	0.564086	0.875638	0.000772374	0.0335807	FALSE	TRUE	TRUE	1.88623	2.25998
ENSG00000008311	7	121715701	121784334	-1	AASS	HGNC Symbol	protein_coding	ensembl_havana	-0.0647085	-0.0733761	0.341648	0.498633	-0.157547	-0.180927	0.389152	0.682925	FALSE	FALSE	FALSE	2.43471	2.46575
ENSG00000008323	12	6419602	6437672	1	PLEKHG6	HGNC Symbol	protein_coding	ensembl_havana	0.00527761	1.41967e-05	0.938245	0.962986	0.139621	0.000520442	0.445979	0.727749	FALSE	FALSE	FALSE	26.4553	36.6593
ENSG00000008324	3	42623332	42636606	1	SS18L2	HGNC Symbol	protein_coding	ensembl_havana	-0.381251	-0.208478	5.95622e-09	1.9768e-07	-0.353688	-0.265489	0.0470476	0.23436	FALSE	FALSE	FALSE	0.927702	1.27347
ENSG00000008382	19	4343524	4360083	1	MPND	HGNC Symbol	protein_coding	ensembl_havana	0.126846	0.0638765	0.0615322	0.134224	0.339561	0.227023	0.0572559	0.25981	FALSE	FALSE	FALSE	2.67695	3.5541
ENSG00000008394	12	16500076	16762193	1	MGST1	HGNC Symbol	protein_coding	ensembl_havana	-0.0952031	-0.0563799	0.161286	0.287931	-0.0946199	-0.222957	0.606474	0.82573	FALSE	FALSE	FALSE	0.993874	3.95454
ENSG00000008405	12	107385142	107487607	-1	CRY1	HGNC Symbol	protein_coding	ensembl_havana	-0.124609	-0.0462381	0.0662959	0.142456	-0.0692727	-0.0318759	0.706376	0.87819	FALSE	FALSE	FALSE	0.55592	0.689386
ENSG00000008438	19	46522411	46526323	-1	PGLYRP1	HGNC Symbol	protein_coding	ensembl_havana	0.00592254	0.000240525	0.930717	0.958392	-0.0866925	-0.00668606	0.63708	0.842812	FALSE	FALSE	FALSE	-14.6377	-27.7977
ENSG00000008441	19	13106422	13209610	1	NFIX	HGNC Symbol	protein_coding	ensembl_havana	0.348949	0.754635	1.22475e-07	2.17772e-06	0.437342	1.29716	0.0123127	0.115494	FALSE	FALSE	FALSE	1.25331	1.71892
ENSG00000008513	8	134467091	134584183	-1	ST3GAL1	HGNC Symbol	protein_coding	ensembl_havana	0.205247	0.0702097	0.0023229	0.00880513	0.221054	0.124269	0.224049	0.526193	FALSE	FALSE	FALSE	1.07702	1.76997
ENSG00000008516	16	3096682	3110727	1	MMP25	HGNC Symbol	protein_coding	ensembl_havana	0.141544	0.00316856	0.0367631	0.0889019	0.224743	0.0081508	0.216216	0.517625	FALSE	FALSE	FALSE	1.5878	2.57239
ENSG00000001561	6	46097730	46114436	1	ENPP4	HGNC Symbol	protein_coding	ensembl_havana	-0.412925	-0.95965	2.1922e-10	1.7135e-08	-0.595909	-1.1816	0.00031981	0.026285	FALSE	TRUE	TRUE	1.44314	1.23129
ENSG00000008710	16	2138711	2185899	-1	PKD1	HGNC Symbol	protein_coding	ensembl_havana	0.422842	0.604107	7.24587e-11	7.66727e-09	0.502717	1.15998	0.00336399	0.0617128	FALSE	FALSE	FALSE	1.1889	1.92016
ENSG00000008735	22	51039114	51052409	1	MAPK8IP2	HGNC Symbol	protein_coding	ensembl_havana	0.224531	0.348984	0.000841291	0.00370276	0.431656	0.921617	0.01363	0.121552	FALSE	FALSE	FALSE	1.92248	2.64085
ENSG00000008838	17	38175350	38217468	-1	MED24	HGNC Symbol	protein_coding	ensembl_havana	0.252602	0.127578	0.000163575	0.000919151	0.440558	0.305033	0.0116164	0.112493	FALSE	FALSE	FALSE	1.74408	2.39096
ENSG00000008853	8	22844930	22877712	1	RHOBTB2	HGNC Symbol	protein_coding	ensembl_havana	0.294285	0.536333	9.9472e-06	8.48881e-05	0.432861	1.03994	0.0133414	0.120655	FALSE	FALSE	FALSE	1.47089	1.93897
ENSG00000008869	2	37195526	37311485	-1	HEATR5B	HGNC Symbol	protein_coding	ensembl_havana	-0.167658	-0.124721	0.0131833	0.0382457	-0.219866	-0.202577	0.226613	0.528739	FALSE	FALSE	FALSE	1.3114	1.62424
ENSG00000008952	3	169684423	169716161	1	SEC62	HGNC Symbol	protein_coding	ensembl_havana	-0.363872	-0.640918	3.15793e-08	7.26854e-07	-0.351219	-0.84844	0.0487182	0.238194	FALSE	FALSE	FALSE	0.965225	1.32379
ENSG00000008988	8	56979854	56987069	-1	RPS20	HGNC Symbol	protein_coding	ensembl_havana	-0.0760739	-0.235259	0.263404	0.413933	-0.168758	-0.726431	0.355849	0.653747	FALSE	FALSE	FALSE	2.21834	3.08779
ENSG00000005100	17	5344232	5372380	-1	DHX33	HGNC Symbol	protein_coding	ensembl_havana	0.405114	0.0891975	5.11353e-10	3.07857e-08	0.575235	0.176063	0.000572921	0.030926	FALSE	TRUE	TRUE	1.41994	1.97385
ENSG00000009335	7	156931607	157062066	1	UBE3C	HGNC Symbol	protein_coding	ensembl_havana	-0.147205	-0.0637731	0.029795	0.0748197	-0.159466	-0.0794618	0.383325	0.678272	FALSE	FALSE	FALSE	1.0833	1.24601
ENSG00000009413	6	111620234	111804918	-1	REV3L	HGNC Symbol	protein_coding	ensembl_havana	0.248093	0.186634	0.000215591	0.0011656	0.183838	0.215605	0.313845	0.615064	FALSE	FALSE	FALSE	0.741003	1.15523
ENSG00000009694	X	123509753	124097666	-1	TENM1	HGNC Symbol	protein_coding	ensembl_havana	0.103296	0.103295	0.128397	0.241486	0.122475	0.178322	0.504273	0.764957	FALSE	FALSE	FALSE	1.18567	1.72634
ENSG00000009709	1	18957500	19075360	1	PAX7	HGNC Symbol	protein_coding	ensembl_havana	-0.0147976	-0.00144604	0.828021	0.893946	0.263118	0.0377377	0.145673	0.425126	FALSE	FALSE	FALSE	-17.7811	-26.0973
ENSG00000009724	1	11086580	11107290	-1	MASP2	HGNC Symbol	protein_coding	ensembl_havana	0.0241934	0.00228242	0.722433	0.823781	0.241711	0.0138726	0.182602	0.476275	FALSE	FALSE	FALSE	9.9908	6.07802
ENSG00000009765	6	150690028	150727105	1	IYD	HGNC Symbol	protein_coding	ensembl_havana	0.0637172	0.000148532	0.34911	0.506589	0.101151	0.000244736	0.581738	0.810687	FALSE	FALSE	FALSE	1.5875	1.64769
ENSG00000009780	1	28052490	28089633	1	FAM76A	HGNC Symbol	protein_coding	ensembl_havana	-0.19202	-0.0605981	0.00443601	0.0152431	-0.257386	-0.088272	0.154981	0.440573	FALSE	FALSE	FALSE	1.34041	1.45668
ENSG00000009790	1	209929377	209955668	1	TRAF3IP3	HGNC Symbol	protein_coding	ensembl_havana	-0.128311	-0.00850182	0.0585673	0.129049	-0.273159	-0.0189119	0.130361	0.400551	FALSE	FALSE	FALSE	2.12888	2.22445
ENSG00000009830	14	77741299	77787227	-1	POMT2	HGNC Symbol	protein_coding	ensembl_havana	0.148378	0.0294316	0.0285007	0.0722228	0.100714	0.0281068	0.583378	0.811824	FALSE	FALSE	FALSE	0.678767	0.954987
ENSG00000009844	6	142468367	142545826	1	VTA1	HGNC Symbol	protein_coding	ensembl_havana	-0.213858	-0.20434	0.0014919	0.00602359	-0.126751	-0.175871	0.48939	0.754874	FALSE	FALSE	FALSE	0.592685	0.860678
ENSG00000009950	7	73007524	73038873	-1	MLXIPL	HGNC Symbol	protein_coding	ensembl_havana	0.359048	0.136824	4.93188e-08	1.04015e-06	0.48585	0.292088	0.00481633	0.0736075	FALSE	FALSE	FALSE	1.35316	2.13477
ENSG00000009954	7	72854728	72936608	-1	BAZ1B	HGNC Symbol	protein_coding	ensembl_havana	-0.057431	-0.0532441	0.398792	0.556687	-0.103192	-0.129118	0.574103	0.806433	FALSE	FALSE	FALSE	1.79679	2.42502
ENSG00000010017	6	13621730	13711796	-1	RANBP9	HGNC Symbol	protein_coding	ensembl_havana	-0.163366	-0.281169	0.0157595	0.0443901	0.0312907	0.046639	0.865005	0.951052	FALSE	FALSE	FALSE	-0.191538	-0.165876
ENSG00000010030	6	36322419	36356164	-1	ETV7	HGNC Symbol	protein_coding	ensembl_havana	-0.0562733	-0.0087683	0.408382	0.566089	0.502139	0.13153	0.00340663	0.0619819	FALSE	FALSE	FALSE	-8.92322	-15.0006
ENSG00000010072	1	231472850	231490769	1	SPRTN	HGNC Symbol	protein_coding	ensembl_havana	-0.315194	-0.0440128	2.04807e-06	2.26028e-05	-0.279208	-0.0476123	0.121728	0.386041	FALSE	FALSE	FALSE	0.88583	1.08178
ENSG00000010165	1	171750788	171783163	1	METTL13	HGNC Symbol	protein_coding	ensembl_havana	-0.212371	-0.0652022	0.00161241	0.00642884	0.0409901	0.0120422	0.823735	0.934548	FALSE	FALSE	FALSE	-0.193011	-0.184691
ENSG00000010219	12	4671370	4723325	1	DYRK4	HGNC Symbol	protein_coding	ensembl_havana	-0.167081	-0.0158168	0.0135067	0.0390361	-0.149971	-0.0194148	0.412637	0.702328	FALSE	FALSE	FALSE	0.897599	1.22748
ENSG00000010244	17	30677136	30708905	1	ZNF207	HGNC Symbol	protein_coding	ensembl_havana	0.00616231	0.00304054	0.927919	0.956746	0.260024	0.148861	0.150645	0.433198	FALSE	FALSE	FALSE	42.1959	48.9586
ENSG00000010256	3	48636435	48648409	-1	UQCRC1	HGNC Symbol	protein_coding	ensembl_havana	-0.272606	-0.547876	4.51574e-05	0.000309065	-0.305578	-0.895229	0.0889821	0.324057	FALSE	FALSE	FALSE	1.12095	1.634
ENSG00000010270	7	38217824	38270272	1	STARD3NL	HGNC Symbol	protein_coding	ensembl_havana	-0.24109	-0.11834	0.000327743	0.00166171	-0.249049	-0.156415	0.169269	0.459477	FALSE	FALSE	FALSE	1.03301	1.32175
ENSG00000010278	12	6308881	6347425	1	CD9	HGNC Symbol	protein_coding	ensembl_havana	-0.28032	-0.880683	2.67406e-05	0.000197563	-0.277941	-0.922147	0.123501	0.388548	FALSE	FALSE	FALSE	0.991513	1.04708
ENSG00000010282	3	42734155	42744319	-1	HHATL	HGNC Symbol	protein_coding	ensembl_havana	-0.0841078	-0.15528	0.216128	0.357498	-0.129569	-0.359004	0.479704	0.750573	FALSE	FALSE	FALSE	1.54051	2.31197
ENSG00000010292	12	6602522	6641121	1	NCAPD2	HGNC Symbol	protein_coding	ensembl_havana	-0.0491665	-0.0166547	0.470173	0.623194	-0.186627	-0.0745103	0.306431	0.60823	FALSE	FALSE	FALSE	3.79581	4.47383
ENSG00000010295	12	6647541	6665239	-1	IFFO1	HGNC Symbol	protein_coding	ensembl_havana	0.187745	0.0611207	0.00542148	0.0180371	0.23531	0.12503	0.194822	0.491586	FALSE	FALSE	FALSE	1.25334	2.04563
ENSG00000010310	19	46171502	46186982	1	GIPR	HGNC Symbol	protein_coding	ensembl_havana	-0.200967	-0.0293389	0.00287635	0.0105643	-0.272729	-0.0735031	0.130992	0.401694	FALSE	FALSE	FALSE	1.35708	2.50531
ENSG00000010318	3	52444673	52457657	1	PHF7	HGNC Symbol	protein_coding	ensembl_havana	0.0876881	0.0119785	0.197141	0.333915	-0.14577	-0.0256446	0.425998	0.711986	FALSE	FALSE	FALSE	-1.66237	-2.14088
ENSG00000010319	3	52467069	52479101	-1	SEMA3G	HGNC Symbol	protein_coding	ensembl_havana	-0.0371653	-0.0139356	0.585222	0.719903	-0.481701	-0.17445	0.00524667	0.0770765	FALSE	FALSE	FALSE	12.9611	12.5183
ENSG00000005339	16	3775055	3930727	-1	CREBBP	HGNC Symbol	protein_coding	ensembl_havana	0.442201	0.336847	7.50091e-12	1.65106e-09	0.563656	0.63615	0.000781156	0.0335807	FALSE	TRUE	TRUE	1.27466	1.88854
ENSG00000010327	3	52529354	52558511	1	STAB1	HGNC Symbol	protein_coding	ensembl_havana	-0.0521726	-0.0281224	0.443431	0.59931	-0.0663438	-0.208353	0.718276	0.883438	FALSE	FALSE	FALSE	1.27162	7.40879
ENSG00000010361	19	50310126	50320633	-1	FUZ	HGNC Symbol	protein_coding	ensembl_havana	-0.0498243	-0.0143503	0.464246	0.618113	0.0676264	0.0242591	0.713057	0.880676	FALSE	FALSE	FALSE	-1.3573	-1.69049
ENSG00000010379	12	329789	372039	-1	SLC6A13	HGNC Symbol	protein_coding	ensembl_havana	0.133122	0.0323922	0.0496497	0.11327	0.0492603	0.0297602	0.788904	0.918845	FALSE	FALSE	FALSE	0.370038	0.918746
ENSG00000010404	X	148558521	148615470	-1	IDS	HGNC Symbol	protein_coding	ensembl_havana	0.174594	1.1641	0.00979745	0.029838	0.367203	3.54337	0.0386944	0.211905	FALSE	FALSE	FALSE	2.10319	3.04387
ENSG00000010438	9	33750515	33799230	1	PRSS3	HGNC Symbol	protein_coding	ensembl_havana	-0.17356	-0.157229	0.0102475	0.0309869	-0.136889	-0.162276	0.455017	0.73441	FALSE	FALSE	FALSE	0.788711	1.0321
ENSG00000010539	16	3272325	3286221	-1	ZNF200	HGNC Symbol	protein_coding	ensembl_havana	-0.0734022	-0.00672948	0.280589	0.433539	0.190928	0.0162996	0.295216	0.599243	FALSE	FALSE	FALSE	-2.60112	-2.42212
ENSG00000010610	12	6896024	6929974	1	CD4	HGNC Symbol	protein_coding	ensembl_havana	-0.137037	-0.0402221	0.0432546	0.101275	-0.179143	-0.158281	0.326576	0.627685	FALSE	FALSE	FALSE	1.30726	3.93518
ENSG00000010626	12	6982733	7023407	1	LRRC23	HGNC Symbol	protein_coding	ensembl_havana	0.0196745	0.00442792	0.772697	0.857107	0.298841	0.104055	0.0966215	0.338318	FALSE	FALSE	FALSE	15.1893	23.4997
ENSG00000010671	X	100604435	100641183	-1	BTK	HGNC Symbol	protein_coding	ensembl_havana	-0.125466	-0.0151088	0.064436	0.139256	-0.0812992	-0.0210294	0.658248	0.854391	FALSE	FALSE	FALSE	0.647976	1.39187
ENSG00000010704	6	26087509	26098571	1	HFE	HGNC Symbol	protein_coding	ensembl_havana	-0.00459413	-0.000243595	0.94623	0.967913	-0.262617	-0.0279792	0.146471	0.426452	FALSE	FALSE	FALSE	57.1636	114.859
ENSG00000010803	1	41492872	41707826	-1	SCMH1	HGNC Symbol	protein_coding	ensembl_havana	0.369288	0.21791	1.89769e-08	4.85191e-07	0.487994	0.370951	0.00460615	0.0716457	FALSE	FALSE	FALSE	1.32145	1.70231
ENSG00000010810	6	111981535	112194655	-1	FYN	HGNC Symbol	protein_coding	ensembl_havana	0.1171	0.104459	0.0845352	0.173065	0.0105915	0.0130353	0.954121	0.983919	FALSE	FALSE	FALSE	0.0904488	0.124789
ENSG00000010818	6	143072604	143266338	-1	HIVEP2	HGNC Symbol	protein_coding	ensembl_havana	0.141259	0.856168	0.0371475	0.0897001	0.227716	1.54484	0.210041	0.51012	FALSE	FALSE	FALSE	1.61204	1.80436
ENSG00000010932	1	171217638	171255117	1	FMO1	HGNC Symbol	protein_coding	ensembl_havana	0.0785045	0.000621582	0.248409	0.39632	-0.0605675	-0.000918244	0.741934	0.896878	FALSE	FALSE	FALSE	-0.771517	-1.47727
ENSG00000011007	1	24069645	24088549	1	TCEB3	HGNC Symbol	protein_coding	ensembl_havana	-0.0734044	-0.0306892	0.280575	0.433539	0.10922	0.0561546	0.551813	0.793096	FALSE	FALSE	FALSE	-1.48792	-1.82978
ENSG00000011009	1	24117460	24122029	1	LYPLA2	HGNC Symbol	protein_coding	ensembl_havana	-0.0214928	-0.012681	0.752345	0.844019	0.0692591	0.043821	0.706431	0.87819	FALSE	FALSE	FALSE	-3.22243	-3.45566
ENSG00000011021	1	11866207	11903201	1	CLCN6	HGNC Symbol	protein_coding	ensembl_havana	0.253597	0.164649	0.000153808	0.000873779	0.350683	0.378384	0.0490873	0.239243	FALSE	FALSE	FALSE	1.38284	2.29812
ENSG00000011028	17	60704762	60770958	1	MRC2	HGNC Symbol	protein_coding	ensembl_havana	-0.109952	-0.0228232	0.105446	0.206512	-0.29149	-0.0976869	0.105515	0.355857	FALSE	FALSE	FALSE	2.65105	4.28015
ENSG00000011052	17	49230951	49249105	1	NME2	HGNC Symbol	protein_coding	havana	-0.262243	-0.0122735	8.90979e-05	0.000548097	-0.0305039	-0.0019814	0.86837	0.952506	FALSE	FALSE	FALSE	0.116319	0.161437
ENSG00000011083	5	149569520	149602351	1	SLC6A7	HGNC Symbol	protein_coding	ensembl_havana	0.0472973	0.0531674	0.487237	0.639037	0.417492	0.719864	0.0174328	0.138874	FALSE	FALSE	FALSE	8.82697	13.5396
ENSG00000011105	12	3186521	3395730	1	TSPAN9	HGNC Symbol	protein_coding	ensembl_havana	0.128376	0.0413976	0.0584391	0.12887	0.195614	0.0529471	0.283296	0.586816	FALSE	FALSE	FALSE	1.52376	1.27899
ENSG00000011114	14	93703896	93799438	-1	BTBD7	HGNC Symbol	protein_coding	ensembl_havana	0.182369	0.0353313	0.0069371	0.0222671	0.106001	0.0254104	0.563666	0.79933	FALSE	FALSE	FALSE	0.581243	0.719206
ENSG00000011132	19	3750817	3761697	-1	APBA3	HGNC Symbol	protein_coding	ensembl_havana	0.213636	0.042498	0.0015094	0.00608013	0.364268	0.118031	0.0403986	0.216648	FALSE	FALSE	FALSE	1.70509	2.77732
ENSG00000011143	17	56282803	56296966	-1	MKS1	HGNC Symbol	protein_coding	ensembl_havana	0.141815	0.0205463	0.036401	0.0881932	0.355284	0.0818968	0.0459921	0.231652	FALSE	FALSE	FALSE	2.50527	3.98597
ENSG00000011198	3	43731605	43775863	1	ABHD5	HGNC Symbol	protein_coding	ensembl_havana	-0.0997244	-0.0325585	0.142211	0.261834	-0.112387	-0.0672208	0.54027	0.78595	FALSE	FALSE	FALSE	1.12697	2.06462
ENSG00000011201	X	8496915	8700227	-1	KAL1	HGNC Symbol	protein_coding	ensembl_havana	0.037765	0.0243985	0.579179	0.715413	0.108427	0.0914525	0.554724	0.794952	FALSE	FALSE	FALSE	2.87109	3.74828
ENSG00000005884	17	48133332	48167845	1	ITGA3	HGNC Symbol	protein_coding	ensembl_havana	0.39641	0.0930793	1.28092e-09	6.08677e-08	0.538591	0.167533	0.00147216	0.043227	FALSE	TRUE	TRUE	1.35867	1.79989
ENSG00000011258	17	49254786	49337524	-1	MBTD1	HGNC Symbol	protein_coding	ensembl_havana	0.160428	0.0501339	0.0177663	0.0489179	0.150019	0.0645378	0.412488	0.702328	FALSE	FALSE	FALSE	0.935114	1.28731
ENSG00000011260	17	49337889	49375297	1	UTP18	HGNC Symbol	protein_coding	ensembl_havana	-0.130099	-0.0873626	0.0551112	0.122976	-0.382864	-0.300693	0.0305558	0.185693	FALSE	FALSE	FALSE	2.94288	3.4419
ENSG00000011275	7	5659678	5821370	-1	RNF216	HGNC Symbol	protein_coding	ensembl_havana	0.275445	0.106941	3.73058e-05	0.000262456	0.306621	0.213827	0.0878417	0.321848	FALSE	FALSE	FALSE	1.11319	1.99949
ENSG00000011295	17	15902694	15948329	1	TTC19	HGNC Symbol	protein_coding	ensembl_havana	-0.141188	-0.109093	0.0372439	0.0898365	-0.454822	-0.350258	0.00891332	0.100118	FALSE	FALSE	FALSE	3.22139	3.21065
ENSG00000011304	19	797075	812327	1	PTBP1	HGNC Symbol	protein_coding	ensembl_havana	0.175733	0.0542932	0.00932181	0.0286261	0.164736	0.0986157	0.367594	0.663984	FALSE	FALSE	FALSE	0.937421	1.81635
ENSG00000011332	19	38701646	38720354	-1	DPF1	HGNC Symbol	protein_coding	ensembl_havana	0.191434	0.114781	0.00456077	0.0156052	0.454988	0.332613	0.00888531	0.100118	FALSE	FALSE	FALSE	2.37673	2.89779
ENSG00000011347	11	61282785	61348620	-1	SYT7	HGNC Symbol	protein_coding	ensembl_havana	0.264829	0.617587	7.53957e-05	0.000474943	0.444427	1.57257	0.0108226	0.109244	FALSE	FALSE	FALSE	1.67817	2.54632
ENSG00000011376	3	45429998	45590913	1	LARS2	HGNC Symbol	protein_coding	ensembl_havana	-0.0556689	-0.0209841	0.413442	0.570685	0.468277	0.237699	0.00687204	0.0878915	FALSE	FALSE	FALSE	-8.41182	-11.3276
ENSG00000011405	11	17099277	17229530	-1	PIK3C2A	HGNC Symbol	protein_coding	ensembl_havana	-0.004571	-0.00588366	0.9465	0.967983	-0.410753	-0.400039	0.0195302	0.147163	FALSE	FALSE	FALSE	89.8606	67.9914
ENSG00000011422	19	44150247	44174699	-1	PLAUR	HGNC Symbol	protein_coding	ensembl_havana	-0.104986	-0.0246183	0.122233	0.232542	-0.0296695	-0.0168967	0.871941	0.954304	FALSE	FALSE	FALSE	0.282603	0.686346
ENSG00000011426	7	36429415	36493400	1	ANLN	HGNC Symbol	protein_coding	ensembl_havana	-0.232566	-1.87534	0.000536881	0.0025342	-0.371906	-2.90667	0.0360856	0.203583	FALSE	FALSE	FALSE	1.59914	1.54994
ENSG00000011451	19	15532319	15560762	-1	WIZ	HGNC Symbol	protein_coding	ensembl_havana	0.339766	0.136352	2.7253e-07	4.16169e-06	0.420613	0.193741	0.0165268	0.13546	FALSE	FALSE	FALSE	1.23795	1.42088
ENSG00000011454	9	125703112	125867145	1	RABGAP1	HGNC Symbol	protein_coding	ensembl_havana	-0.0539638	-0.0332994	0.427916	0.584285	-0.286668	-0.21142	0.111674	0.367938	FALSE	FALSE	FALSE	5.31223	6.34906
ENSG00000011465	12	91539025	91576900	-1	DCN	HGNC Symbol	protein_coding	ensembl_havana	-0.117837	-0.0525403	0.082582	0.169902	-0.340037	-0.224496	0.0568852	0.258855	FALSE	FALSE	FALSE	2.88565	4.27283
ENSG00000011478	19	46195741	46207247	1	QPCTL	HGNC Symbol	protein_coding	ensembl_havana	-0.00540643	-0.000683851	0.936741	0.961906	0.102378	0.0166239	0.577142	0.807728	FALSE	FALSE	FALSE	-18.9363	-24.3093
ENSG00000011485	19	46850251	46896238	1	PPP5C	HGNC Symbol	protein_coding	ensembl_havana	0.037951	0.0170803	0.577309	0.713939	0.117294	0.0572356	0.522609	0.775434	FALSE	FALSE	FALSE	3.09067	3.35098
ENSG00000011523	2	65283500	65314138	1	CEP68	HGNC Symbol	protein_coding	ensembl_havana	-0.0583125	-0.0285789	0.391581	0.549683	0.0286058	0.0205343	0.876496	0.955711	FALSE	FALSE	FALSE	-0.49056	-0.718512
ENSG00000011566	2	39476407	39664453	-1	MAP4K3	HGNC Symbol	protein_coding	ensembl_havana	-0.0669029	-0.0504219	0.325493	0.48211	0.0950014	0.107597	0.605016	0.824709	FALSE	FALSE	FALSE	-1.41999	-2.13394
ENSG00000011590	19	36195429	36207940	1	ZBTB32	HGNC Symbol	protein_coding	ensembl_havana	0.0850508	0.000742613	0.211005	0.351424	-0.101451	-0.00126371	0.580613	0.809846	FALSE	FALSE	FALSE	-1.19283	-1.70171
ENSG00000011600	19	36395303	36399197	-1	TYROBP	HGNC Symbol	protein_coding	ensembl_havana	-0.138165	-0.161633	0.0415466	0.0980792	-0.107982	-0.205422	0.556358	0.796002	FALSE	FALSE	FALSE	0.781546	1.27092
ENSG00000011638	16	21169698	21191937	1	TMEM159	HGNC Symbol	protein_coding	ensembl_havana	0.0790264	0.0458448	0.245268	0.39265	0.011967	0.00647603	0.94817	0.981698	FALSE	FALSE	FALSE	0.151431	0.14126
ENSG00000011677	X	151334706	151619830	-1	GABRA3	HGNC Symbol	protein_coding	ensembl_havana	-0.0986146	-0.0943175	0.146726	0.267752	0.0304421	0.0424907	0.868634	0.952628	FALSE	FALSE	FALSE	-0.308698	-0.450507
ENSG00000012048	17	41196312	41277500	-1	BRCA1	HGNC Symbol	protein_coding	ensembl_havana	-0.0465667	-0.00836578	0.493996	0.645031	-0.166889	-0.0449279	0.36128	0.658499	FALSE	FALSE	FALSE	3.58386	5.37043
ENSG00000012061	19	45910591	45982086	-1	ERCC1	HGNC Symbol	protein_coding	ensembl_havana	-0.0244715	-0.00847015	0.719376	0.821765	-0.0690733	-0.0394479	0.707184	0.87819	FALSE	FALSE	FALSE	2.8226	4.65729
ENSG00000012124	19	35810164	35838258	1	CD22	HGNC Symbol	protein_coding	ensembl_havana	-0.0232506	-0.02906	0.73283	0.830052	-0.0788201	-0.161581	0.668067	0.858588	FALSE	FALSE	FALSE	3.39002	5.56027
ENSG00000012174	X	21857754	21903542	1	MBTPS2	HGNC Symbol	protein_coding	ensembl_havana	0.00699284	0.00157367	0.918236	0.949893	0.0503204	0.0155275	0.784466	0.916398	FALSE	FALSE	FALSE	7.19599	9.86701
ENSG00000012211	X	49031151	49042845	-1	PRICKLE3	HGNC Symbol	protein_coding	ensembl_havana	0.0410715	0.00273616	0.546388	0.689143	0.203064	0.0210078	0.264993	0.567205	FALSE	FALSE	FALSE	4.94417	7.67786
ENSG00000012223	3	46477136	46526724	-1	LTF	HGNC Symbol	protein_coding	ensembl_havana	0.0992016	0.0168985	0.144324	0.26458	-0.094689	-0.0399738	0.606209	0.825491	FALSE	FALSE	FALSE	-0.954511	-2.36553
ENSG00000012232	8	28457986	28613116	1	EXTL3	HGNC Symbol	protein_coding	ensembl_havana	0.0580693	0.0258635	0.393563	0.551735	0.268531	0.175723	0.137265	0.4115	FALSE	FALSE	FALSE	4.62432	6.79425
ENSG00000012504	12	100867486	100958191	1	NR1H4	HGNC Symbol	protein_coding	ensembl_havana	0.038805	0.000352754	0.568766	0.707448	-0.0320998	-0.000316321	0.861548	0.949008	FALSE	FALSE	FALSE	-0.827208	-0.896719
ENSG00000012660	6	53132196	53213947	-1	ELOVL5	HGNC Symbol	protein_coding	ensembl_havana	-0.210678	-0.639755	0.00176043	0.00693808	0.00491439	0.014317	0.978704	0.993351	FALSE	FALSE	FALSE	-0.0233265	-0.0223788
ENSG00000012779	10	45869661	45941561	1	ALOX5	HGNC Symbol	protein_coding	ensembl_havana	-0.0866611	-0.0256063	0.202458	0.340423	-0.0929807	-0.0457063	0.612751	0.8296	FALSE	FALSE	FALSE	1.07292	1.78496
ENSG00000012817	Y	21865751	21906825	-1	KDM5D	HGNC Symbol	protein_coding	ensembl_havana	0.13093	0.230698	0.0535628	0.120221	0.0855601	0.220038	0.641502	0.844875	FALSE	FALSE	FALSE	0.653482	0.953792
ENSG00000012822	12	54104903	54121529	-1	CALCOCO1	HGNC Symbol	protein_coding	ensembl_havana	0.234604	0.133053	0.000477905	0.00229313	0.377956	0.408845	0.0329405	0.193742	FALSE	FALSE	FALSE	1.61104	3.07281
ENSG00000012963	14	93673401	93695561	1	UBR7	HGNC Symbol	protein_coding	ensembl_havana	-0.217637	-0.1756	0.00122176	0.00508846	-0.263747	-0.24615	0.144679	0.423615	FALSE	FALSE	FALSE	1.21186	1.40177
ENSG00000012983	14	50885219	51027844	-1	MAP4K5	HGNC Symbol	protein_coding	ensembl_havana	-0.0787333	-0.128625	0.247028	0.394742	-0.188389	-0.34249	0.301805	0.605038	FALSE	FALSE	FALSE	2.39274	2.66271
ENSG00000013016	2	31456880	31492313	1	EHD3	HGNC Symbol	protein_coding	ensembl_havana	-0.0610243	-0.152396	0.369895	0.527674	0.142876	0.547573	0.435341	0.719475	FALSE	FALSE	FALSE	-2.34129	-3.59308
ENSG00000013275	19	40476912	40487348	1	PSMC4	HGNC Symbol	protein_coding	ensembl_havana	-0.358595	-0.422652	5.14077e-08	1.06751e-06	-0.370376	-0.5642	0.0369185	0.205977	FALSE	FALSE	FALSE	1.03285	1.33491
ENSG00000013288	4	6576902	6625089	1	MAN2B2	HGNC Symbol	protein_coding	ensembl_havana	0.271887	0.0846997	4.73807e-05	0.000322209	0.458597	0.18996	0.00829457	0.0958215	FALSE	FALSE	FALSE	1.68672	2.24274
ENSG00000013293	3	170177372	170303863	-1	SLC7A14	HGNC Symbol	protein_coding	ensembl_havana	-0.31101	-0.38273	2.8374e-06	2.97082e-05	-0.307302	-0.482992	0.0871033	0.320888	FALSE	FALSE	FALSE	0.988078	1.26197
ENSG00000013297	3	170136653	170578169	1	CLDN11	HGNC Symbol	protein_coding	ensembl_havana	-0.244048	-1.43337	0.000275007	0.00143929	-0.232689	-1.21953	0.199984	0.498013	FALSE	FALSE	FALSE	0.953456	0.850816
ENSG00000013306	17	42396993	42402238	-1	SLC25A39	HGNC Symbol	protein_coding	ensembl_havana	0.133685	0.060823	0.0486836	0.111411	0.13838	0.117223	0.450071	0.730828	FALSE	FALSE	FALSE	1.03512	1.92727
ENSG00000013364	16	29831715	29859355	1	MVP	HGNC Symbol	protein_coding	ensembl_havana	-0.0990076	-0.0856539	0.145114	0.265648	0.0379068	0.0578037	0.83681	0.939681	FALSE	FALSE	FALSE	-0.382867	-0.674852
ENSG00000013374	7	151038785	151075535	1	NUB1	HGNC Symbol	protein_coding	ensembl_havana	-0.204611	-0.0836152	0.00239851	0.00905587	0.0514038	0.0310571	0.779938	0.91374	FALSE	FALSE	FALSE	-0.251227	-0.371429
ENSG00000013375	6	83870869	83903655	-1	PGM3	HGNC Symbol	protein_coding	ensembl_havana	-0.0874259	-0.0338297	0.198488	0.335485	-0.013529	-0.00777884	0.941416	0.978892	FALSE	FALSE	FALSE	0.154748	0.229941
ENSG00000013392	6	83903098	83908651	1	RWDD2A	HGNC Symbol	protein_coding	ensembl_havana	-0.0966595	-0.0330158	0.154943	0.279051	0.107799	0.0540468	0.557031	0.796274	FALSE	FALSE	FALSE	-1.11525	-1.637
ENSG00000013441	2	201717732	201729422	-1	CLK1	HGNC Symbol	protein_coding	ensembl_havana	0.05901	0.190321	0.385932	0.544066	0.0252001	0.111013	0.891107	0.960783	FALSE	FALSE	FALSE	0.427048	0.583292
ENSG00000013503	12	106751436	106903976	1	POLR3B	HGNC Symbol	protein_coding	ensembl_havana	-0.105157	-0.0277764	0.121624	0.231637	-0.0554118	-0.0153179	0.763249	0.906022	FALSE	FALSE	FALSE	0.526944	0.551472
ENSG00000013523	14	77253588	77292589	-1	ANGEL1	HGNC Symbol	protein_coding	ensembl_havana	0.0552712	0.019159	0.416792	0.574048	0.1335	0.0734122	0.466361	0.743219	FALSE	FALSE	FALSE	2.41536	3.83173
ENSG00000013561	5	141337893	141369856	1	RNF14	HGNC Symbol	protein_coding	ensembl_havana	-0.349654	-0.360922	1.15054e-07	2.06881e-06	-0.502985	-0.725956	0.00334434	0.0614501	FALSE	FALSE	FALSE	1.43852	2.01139
ENSG00000013563	X	153629579	153640449	-1	DNASE1L1	HGNC Symbol	protein_coding	ensembl_havana	-0.0548154	-0.0124258	0.420651	0.577122	-0.430375	-0.142967	0.0139425	0.122759	FALSE	FALSE	FALSE	7.85135	11.5057
ENSG00000013573	12	31226779	31257725	1	DDX11	HGNC Symbol	protein_coding	ensembl_havana	0.145777	0.0222521	0.0314369	0.0782755	0.452492	0.0966023	0.00931434	0.102403	FALSE	FALSE	FALSE	3.10401	4.34127
ENSG00000013583	12	13127798	13153207	-1	HEBP1	HGNC Symbol	protein_coding	ensembl_havana	0.0652142	0.012294	0.337881	0.494832	0.114446	0.0255557	0.532823	0.78205	FALSE	FALSE	FALSE	1.75493	2.07872
ENSG00000013588	12	13043716	13070871	1	GPRC5A	HGNC Symbol	protein_coding	ensembl_havana	-0.0572027	-0.00371742	0.400672	0.558393	-0.0257555	-0.00602319	0.888722	0.960311	FALSE	FALSE	FALSE	0.45025	1.62026
ENSG00000006007	16	19513015	19533467	-1	GDE1	HGNC Symbol	protein_coding	ensembl_havana	-0.463051	-0.471162	5.52512e-13	2.85962e-10	-0.570776	-0.800073	0.000646445	0.0320764	FALSE	TRUE	TRUE	1.23264	1.69808
ENSG00000013725	11	60739115	60787849	1	CD6	HGNC Symbol	protein_coding	ensembl_havana	0.212529	0.00709931	0.0015992	0.00638812	0.261442	0.0135959	0.148353	0.429559	FALSE	FALSE	FALSE	1.23014	1.9151
ENSG00000013810	4	1723227	1746898	1	TACC3	HGNC Symbol	protein_coding	ensembl_havana	0.284312	0.0157972	2.0264e-05	0.000156411	0.150309	0.0242959	0.411574	0.701488	FALSE	FALSE	FALSE	0.528676	1.53799
ENSG00000006283	17	48638429	48704835	1	CACNA1G	HGNC Symbol	protein_coding	ensembl_havana	0.278183	0.266695	3.09667e-05	0.000224117	0.560627	0.506926	0.000845577	0.0340053	FALSE	TRUE	TRUE	2.01532	1.90077
ENSG00000014138	11	65029233	65073060	1	POLA2	HGNC Symbol	protein_coding	ensembl_havana	-0.0223533	-0.0020509	0.742771	0.837918	0.0242503	0.00332086	0.895189	0.961959	FALSE	FALSE	FALSE	-1.08486	-1.61922
ENSG00000014164	8	144519825	144623623	-1	ZC3H3	HGNC Symbol	protein_coding	ensembl_havana	0.353864	0.0898642	7.89749e-08	1.50485e-06	0.415782	0.204371	0.0179464	0.140979	FALSE	FALSE	FALSE	1.17498	2.27422
ENSG00000014216	11	64948037	64979477	1	CAPN1	HGNC Symbol	protein_coding	ensembl_havana	0.144364	0.0527074	0.0331368	0.0817218	0.300683	0.14298	0.0944854	0.333953	FALSE	FALSE	FALSE	2.08282	2.71271
ENSG00000014257	3	132036211	132087142	1	ACPP	HGNC Symbol	protein_coding	ensembl_havana	-0.0534302	-0.00298781	0.432505	0.588494	0.013847	0.0011613	0.940042	0.978212	FALSE	FALSE	FALSE	-0.259161	-0.388679
ENSG00000014641	2	63815743	63834331	1	MDH1	HGNC Symbol	protein_coding	ensembl_havana	-0.315064	-3.00081	2.06894e-06	2.27702e-05	-0.388063	-4.76303	0.0281853	0.177819	FALSE	FALSE	FALSE	1.23169	1.58725
ENSG00000014824	4	41992489	42092474	1	SLC30A9	HGNC Symbol	protein_coding	ensembl_havana	-0.363933	-0.624144	3.14011e-08	7.23624e-07	-0.26322	-0.643288	0.145512	0.424982	FALSE	FALSE	FALSE	0.723266	1.03067
ENSG00000014914	1	149900543	149908791	-1	MTMR11	HGNC Symbol	protein_coding	ensembl_havana	0.24137	0.0899015	0.000322373	0.00164055	0.372893	0.24488	0.0355568	0.202197	FALSE	FALSE	FALSE	1.5449	2.72387
ENSG00000014919	10	101471601	101491857	-1	COX15	HGNC Symbol	protein_coding	ensembl_havana	-0.136646	-0.0595689	0.0438615	0.102383	-0.268086	-0.111574	0.137942	0.412435	FALSE	FALSE	FALSE	1.96191	1.87303
ENSG00000015133	14	91737667	91884188	-1	CCDC88C	HGNC Symbol	protein_coding	ensembl_havana	0.216773	0.0388156	0.00127928	0.00529347	0.307203	0.0442103	0.0872112	0.320888	FALSE	FALSE	FALSE	1.41717	1.13899
ENSG00000015153	12	42550906	42632151	-1	YAF2	HGNC Symbol	protein_coding	ensembl_havana	-0.0628603	-0.0169112	0.355643	0.513462	0.152298	0.0630146	0.405341	0.695673	FALSE	FALSE	FALSE	-2.4228	-3.7262
ENSG00000015171	10	180405	300577	1	ZMYND11	HGNC Symbol	protein_coding	ensembl_havana	-0.215279	-0.310562	0.0013845	0.00565915	-0.374356	-0.792922	0.0347838	0.199667	FALSE	FALSE	FALSE	1.73893	2.55318
ENSG00000015285	X	48534985	48549818	1	WAS	HGNC Symbol	protein_coding	ensembl_havana	-0.0141429	-0.00167024	0.83552	0.899444	0.0146453	0.00496915	0.936592	0.977127	FALSE	FALSE	FALSE	-1.03552	-2.97512
ENSG00000015413	16	89679716	89704839	1	DPEP1	HGNC Symbol	protein_coding	ensembl_havana	0.130045	0.00221469	0.0552116	0.123157	0.226736	0.00209827	0.212064	0.513143	FALSE	FALSE	FALSE	1.74351	0.947434
ENSG00000015475	22	18216906	18257536	-1	BID	HGNC Symbol	protein_coding	ensembl_havana	0.0434641	0.0246126	0.523245	0.670333	0.223613	0.175821	0.218595	0.519654	FALSE	FALSE	FALSE	5.14478	7.14351
ENSG00000015479	5	138609441	138667360	1	MATR3	HGNC Symbol	protein_coding	ensembl_havana	0.174932	0.0718527	0.00965413	0.0294624	0.456449	0.271496	0.00864198	0.0982531	FALSE	FALSE	FALSE	2.60929	3.77851
ENSG00000015520	7	44552134	44580914	-1	NPC1L1	HGNC Symbol	protein_coding	ensembl_havana	0.132774	0.0151456	0.0502537	0.114335	0.331886	0.0583421	0.0634923	0.274467	FALSE	FALSE	FALSE	2.49962	3.85208
ENSG00000015532	17	48423453	48440499	1	XYLT2	HGNC Symbol	protein_coding	ensembl_havana	0.127977	0.0220391	0.0592336	0.130217	0.374055	0.111841	0.0349416	0.20016	FALSE	FALSE	FALSE	2.92284	5.07464
ENSG00000015568	2	110550335	110615272	1	RGPD5	HGNC Symbol	protein_coding	ensembl_havana	0.0692256	0.010617	0.30894	0.46522	0.0324209	0.00418098	0.860177	0.948137	FALSE	FALSE	FALSE	0.468336	0.393802
ENSG00000015592	8	27092840	27115937	-1	STMN4	HGNC Symbol	protein_coding	ensembl_havana	-0.0406981	-0.120222	0.550045	0.692392	-0.0391117	-0.12925	0.831695	0.937876	FALSE	FALSE	FALSE	0.96102	1.0751
ENSG00000015676	7	44418720	44530479	-1	NUDCD3	HGNC Symbol	protein_coding	ensembl_havana	0.0159525	0.0186739	0.814833	0.885553	0.238795	0.381498	0.188099	0.483318	FALSE	FALSE	FALSE	14.9692	20.4295
ENSG00000016082	5	50678921	50690564	1	ISL1	HGNC Symbol	protein_coding	ensembl_havana	0.01628	0.000531178	0.811101	0.883236	NA	0	NA	NA	FALSE	#VALUE!	#VALUE!	#VALUE!	0
ENSG00000016391	3	53846362	53880417	-1	CHDH	HGNC Symbol	protein_coding	ensembl_havana	0.0546952	0.0206966	0.421672	0.578018	-0.146016	-0.0572987	0.42521	0.711409	FALSE	FALSE	FALSE	-2.66963	-2.7685
ENSG00000007047	19	45582546	45808541	1	MARK4	HGNC Symbol	protein_coding	ensembl_havana	0.344891	0.199602	1.74945e-07	2.92083e-06	0.653323	0.399146	5.037e-05	0.0162026	FALSE	TRUE	TRUE	1.89428	1.99971
ENSG00000016490	1	86934051	86965972	1	CLCA1	HGNC Symbol	protein_coding	ensembl_havana	-0.141173	-0.000375468	0.037265	0.0898365	-0.111198	-0.000176192	0.544588	0.788575	FALSE	FALSE	FALSE	0.787676	0.469259
ENSG00000016602	1	87012761	87046437	1	CLCA4	HGNC Symbol	protein_coding	ensembl_havana	-0.230327	-0.122029	0.000609413	0.00282573	-0.371461	-0.249326	0.0363264	0.204324	FALSE	FALSE	FALSE	1.61275	2.04317
ENSG00000016864	3	52728505	52740048	-1	GLT8D1	HGNC Symbol	protein_coding	ensembl_havana	-0.126288	-0.049139	0.0626934	0.136275	0.0379464	0.0268301	0.836642	0.939681	FALSE	FALSE	FALSE	-0.300475	-0.546004
ENSG00000017260	3	130569439	130735556	1	ATP2C1	HGNC Symbol	protein_coding	ensembl_havana	-0.0699724	-0.117891	0.303737	0.459263	0.179761	0.582499	0.324883	0.625719	FALSE	FALSE	FALSE	-2.56902	-4.941
ENSG00000017427	12	102789645	102874423	-1	IGF1	HGNC Symbol	protein_coding	ensembl_havana	0.0611125	0.0235885	0.369203	0.527	-0.00591634	-0.00274392	0.974363	0.991383	FALSE	FALSE	FALSE	-0.0968106	-0.116324
ENSG00000017483	X	48316920	48328644	-1	SLC38A5	HGNC Symbol	protein_coding	ensembl_havana	-0.0561326	-0.0195167	0.409557	0.567129	-0.448527	-0.154488	0.010032	0.105209	FALSE	FALSE	FALSE	7.99049	7.9157
ENSG00000017797	18	9475007	9538114	1	RALBP1	HGNC Symbol	protein_coding	ensembl_havana	-0.221365	-0.225316	0.000999932	0.00429151	-0.453055	-0.544553	0.00921608	0.101588	FALSE	FALSE	FALSE	2.04664	2.41684
ENSG00000018189	4	71569921	71673032	1	RUFY3	HGNC Symbol	protein_coding	ensembl_havana	-0.305871	-0.980502	4.20644e-06	4.11196e-05	-0.367536	-1.5152	0.0385052	0.211478	FALSE	FALSE	FALSE	1.2016	1.54534
ENSG00000018236	12	41086244	41466220	1	CNTN1	HGNC Symbol	protein_coding	ensembl_havana	-0.220444	-1.44706	0.00105099	0.00447752	-0.136433	-1.54721	0.456532	0.735918	FALSE	FALSE	FALSE	0.618902	1.06921
ENSG00000018280	2	219246752	219261617	1	SLC11A1	HGNC Symbol	protein_coding	ensembl_havana	-0.00302772	-0.00136754	0.964548	0.979172	-0.0611682	-0.109306	0.739463	0.895622	FALSE	FALSE	FALSE	20.2027	79.9293
ENSG00000018408	3	149235022	149454501	-1	WWTR1	HGNC Symbol	protein_coding	ensembl_havana	-0.00491639	-0.00239662	0.942464	0.965211	-0.145595	-0.278248	0.42656	0.711998	FALSE	FALSE	FALSE	29.6142	116.101
ENSG00000018510	2	178257372	178408564	1	AGPS	HGNC Symbol	protein_coding	ensembl_havana	-0.323052	-0.18805	1.09529e-06	1.32998e-05	-0.30266	-0.264913	0.092232	0.330927	FALSE	FALSE	FALSE	0.936878	1.40874
ENSG00000018610	X	118672112	118699397	-1	CXorf56	HGNC Symbol	protein_coding	ensembl_havana	-0.280169	-0.150692	2.70191e-05	0.00019939	-0.374996	-0.286541	0.0344504	0.198377	FALSE	FALSE	FALSE	1.33846	1.90151
ENSG00000018625	1	160085549	160113381	1	ATP1A2	HGNC Symbol	protein_coding	ensembl_havana	0.0534685	0.833743	0.432174	0.588128	0.0833473	0.995929	0.650177	0.849913	FALSE	FALSE	FALSE	1.55881	1.19453
ENSG00000018699	2	32853099	33046118	1	TTC27	HGNC Symbol	protein_coding	ensembl_havana	-0.00348313	-0.000957817	0.95922	0.975988	-0.121821	-0.0479148	0.506572	0.766363	FALSE	FALSE	FALSE	34.9744	50.025
ENSG00000018869	19	56887413	56904914	-1	ZNF582	HGNC Symbol	protein_coding	ensembl_havana	-0.0803911	-0.00815544	0.237186	0.382779	-0.186213	-0.0225789	0.307525	0.609399	FALSE	FALSE	FALSE	2.31634	2.76856
ENSG00000019102	11	124617368	124622134	-1	VSIG2	HGNC Symbol	protein_coding	ensembl_havana	-0.0720564	-0.00513041	0.289527	0.443637	0.177394	0.0196317	0.331398	0.632508	FALSE	FALSE	FALSE	-2.46188	-3.82654
ENSG00000019144	11	118477155	118528741	1	PHLDB1	HGNC Symbol	protein_coding	ensembl_havana	-0.0331663	-0.054323	0.626249	0.752704	-0.0662315	-0.150817	0.718734	0.88352	FALSE	FALSE	FALSE	1.99695	2.77631
ENSG00000019169	2	119699742	119752236	1	MARCO	HGNC Symbol	protein_coding	ensembl_havana	-0.0264889	-0.00387158	0.697332	0.805423	-0.347706	-0.0897322	0.0511764	0.244946	FALSE	FALSE	FALSE	13.1265	23.1772
ENSG00000019186	20	52769988	52790512	-1	CYP24A1	HGNC Symbol	protein_coding	ensembl_havana	-0.011686	-0.000989224	0.863786	0.915262	-0.133361	-0.0107053	0.46683	0.74361	FALSE	FALSE	FALSE	11.412	10.8219
ENSG00000008300	3	48673902	48700348	-1	CELSR3	HGNC Symbol	protein_coding	ensembl_havana	0.47643	0.279604	9.41809e-14	1.06092e-10	0.636999	0.525649	8.84863e-05	0.0176062	FALSE	TRUE	TRUE	1.33703	1.87998
ENSG00000019505	11	45261852	45307870	-1	SYT13	HGNC Symbol	protein_coding	ensembl_havana	-0.0275341	-0.0974759	0.68601	0.797057	0.0410465	0.196791	0.823497	0.934548	FALSE	FALSE	FALSE	-1.49075	-2.01887
ENSG00000019549	8	49830249	49834299	-1	SNAI2	HGNC Symbol	protein_coding	ensembl_havana	0.105943	0.0183091	0.118847	0.227297	0.125852	0.0193989	0.492499	0.756844	FALSE	FALSE	FALSE	1.18792	1.05952
ENSG00000019582	5	149781200	149792492	-1	CD74	HGNC Symbol	protein_coding	ensembl_havana	-0.156487	-0.644401	0.0208061	0.055741	0.0265169	0.152685	0.885454	0.958909	FALSE	FALSE	FALSE	-0.169451	-0.236941
ENSG00000019991	7	81328322	81399754	-1	HGF	HGNC Symbol	protein_coding	ensembl_havana	0.147506	0.0494091	0.0294584	0.074159	0.378024	0.183432	0.0329067	0.193611	FALSE	FALSE	FALSE	2.56277	3.71252
ENSG00000019995	10	126630692	126676758	1	ZRANB1	HGNC Symbol	protein_coding	ensembl_havana	-0.229064	-0.135036	0.000654236	0.00299671	-0.302492	-0.236449	0.0924227	0.33122	FALSE	FALSE	FALSE	1.32056	1.751
ENSG00000020129	1	36023074	36032875	1	NCDN	HGNC Symbol	protein_coding	ensembl_havana	0.181788	1.35344	0.00712185	0.0227571	0.442256	5.26201	0.0112622	0.111049	FALSE	FALSE	FALSE	2.43282	3.88789
ENSG00000020181	8	37641709	37702414	1	GPR124	HGNC Symbol	protein_coding	ensembl_havana	0.213776	0.0405616	0.00149835	0.00604532	0.0838642	0.0205186	0.648147	0.847881	FALSE	FALSE	FALSE	0.392299	0.505863
ENSG00000020256	20	50668202	50820847	-1	ZFP64	HGNC Symbol	protein_coding	ensembl_havana	0.175161	0.0185348	0.00955808	0.0292345	0.443074	0.0732738	0.0110948	0.110104	FALSE	FALSE	FALSE	2.52952	3.95331
ENSG00000020426	14	61201460	61436671	1	MNAT1	HGNC Symbol	protein_coding	ensembl_havana	-0.0702417	-0.0369035	0.301875	0.457495	0.114426	0.0608138	0.532894	0.78205	FALSE	FALSE	FALSE	-1.62904	-1.64791
ENSG00000020577	14	55033815	55260033	1	SAMD4A	HGNC Symbol	protein_coding	ensembl_havana	-0.00149406	-0.000725532	0.982502	0.990102	0.0813794	0.126992	0.657931	0.854391	FALSE	FALSE	FALSE	-54.4687	-175.033
ENSG00000020633	1	25226002	25291612	-1	RUNX3	HGNC Symbol	protein_coding	ensembl_havana	-0.0534832	-0.00118099	0.432047	0.588039	-0.00664136	-0.000453321	0.971223	0.990548	FALSE	FALSE	FALSE	0.124176	0.383849
ENSG00000020922	11	94152895	94227074	-1	MRE11A	HGNC Symbol	protein_coding	ensembl_havana	0.023296	0.00547799	0.732328	0.829876	-0.118601	-0.0330715	0.517953	0.773313	FALSE	FALSE	FALSE	-5.09104	-6.03716
ENSG00000021300	11	73357223	73373864	1	PLEKHB1	HGNC Symbol	protein_coding	ensembl_havana	-0.122434	-1.00579	0.0712132	0.150473	-0.290055	-2.41183	0.10732	0.358638	FALSE	FALSE	FALSE	2.36908	2.39794
ENSG00000021355	6	2832566	2842240	-1	SERPINB1	HGNC Symbol	protein_coding	ensembl_havana	-0.133503	-0.102002	0.0489955	0.112005	-0.0774215	-0.0901647	0.67363	0.861064	FALSE	FALSE	FALSE	0.579925	0.883946
ENSG00000021461	7	99425636	99463718	1	CYP3A43	HGNC Symbol	protein_coding	ensembl_havana	0.209846	0.0128941	0.00183767	0.00719808	0.370483	0.0348189	0.0368595	0.205895	FALSE	FALSE	FALSE	1.7655	2.70038
ENSG00000009307	1	115259534	115301297	-1	CSDE1	HGNC Symbol	protein_coding	ensembl_havana	-0.428038	-1.60919	3.99754e-11	5.28194e-09	-0.592096	-2.98187	0.000357176	0.026846	FALSE	TRUE	TRUE	1.38328	1.85302
ENSG00000021574	2	32288680	32382706	1	SPAST	HGNC Symbol	protein_coding	ensembl_havana	-0.228004	-0.192953	0.000694179	0.00314789	-0.182648	-0.244231	0.317042	0.618277	FALSE	FALSE	FALSE	0.801075	1.26575
ENSG00000021645	14	78708734	80330762	1	NRXN3	HGNC Symbol	protein_coding	ensembl_havana	0.218636	0.364586	0.00115828	0.00486107	0.310059	0.682855	0.0841624	0.316321	FALSE	FALSE	FALSE	1.41815	1.87296
ENSG00000021762	11	3108346	3187969	-1	OSBPL5	HGNC Symbol	protein_coding	ensembl_havana	0.36454	0.129604	2.96731e-08	6.92143e-07	0.450205	0.149786	0.00972275	0.104126	FALSE	FALSE	FALSE	1.235	1.15572
ENSG00000021776	15	35147732	35262040	-1	AQR	HGNC Symbol	protein_coding	ensembl_havana	-0.140089	-0.0372321	0.0387625	0.0926897	-0.049546	-0.0157804	0.787707	0.918249	FALSE	FALSE	FALSE	0.353675	0.423839
ENSG00000021826	2	211342406	211543831	1	CPS1	HGNC Symbol	protein_coding	ensembl_havana	-0.232492	-0.043364	0.000539143	0.002543	-0.0738009	-0.0114167	0.688112	0.869554	FALSE	FALSE	FALSE	0.317433	0.263276
ENSG00000021852	1	57394883	57431813	-1	C8B	HGNC Symbol	protein_coding	ensembl_havana	-0.0239643	-0.000224279	0.724954	0.825379	0.155278	0.00159294	0.396102	0.687702	FALSE	FALSE	FALSE	-6.47956	-7.10251
ENSG00000022267	X	135229559	135293518	1	FHL1	HGNC Symbol	protein_coding	ensembl_havana	0.236736	0.251676	0.000422668	0.00206534	0.484702	0.535987	0.00493233	0.0746497	FALSE	FALSE	FALSE	2.04744	2.12967
ENSG00000022277	20	55043647	55093943	1	RTFDC1	HGNC Symbol	protein_coding	ensembl_havana	-0.451061	-0.393423	2.5303e-12	8.13516e-10	-0.498404	-0.548628	0.00369361	0.0648107	FALSE	FALSE	FALSE	1.10496	1.3945
ENSG00000022355	5	161274197	161326975	1	GABRA1	HGNC Symbol	protein_coding	ensembl_havana	-0.238581	-1.6546	0.000379688	0.00188417	-0.284077	-2.29584	0.115093	0.373898	FALSE	FALSE	FALSE	1.19069	1.38756
ENSG00000022556	19	55464498	55512510	1	NLRP2	HGNC Symbol	protein_coding	ensembl_havana	-0.00120444	-0.00031408	0.985893	0.991925	-0.14348	-0.0434282	0.433381	0.717291	FALSE	FALSE	FALSE	119.126	138.271
ENSG00000022567	8	142217265	142318404	-1	SLC45A4	HGNC Symbol	protein_coding	ensembl_havana	0.204017	0.159879	0.00247114	0.00928252	0.411796	0.512837	0.0191927	0.146003	FALSE	FALSE	FALSE	2.01844	3.20766
ENSG00000011243	19	15490859	15529952	-1	AKAP8L	HGNC Symbol	protein_coding	ensembl_havana	0.390876	0.262642	2.26513e-09	9.26863e-08	0.633868	0.443471	9.82224e-05	0.0176062	FALSE	TRUE	TRUE	1.62166	1.6885
ENSG00000022976	14	102783714	102809044	1	ZNF839	HGNC Symbol	protein_coding	ensembl_havana	0.0903646	0.0105734	0.183759	0.317943	0.301014	0.0419581	0.0941054	0.333471	FALSE	FALSE	FALSE	3.3311	3.96827
ENSG00000023041	10	114190058	114206672	-1	ZDHHC6	HGNC Symbol	protein_coding	ensembl_havana	-0.209125	-0.0584833	0.00190704	0.00743481	-0.0510424	-0.0170246	0.781448	0.914381	FALSE	FALSE	FALSE	0.244076	0.291102
ENSG00000023171	11	123396344	123498482	1	GRAMD1B	HGNC Symbol	protein_coding	ensembl_havana	0.207473	0.221362	0.00207508	0.0080165	0.384864	0.526405	0.0296255	0.182598	FALSE	FALSE	FALSE	1.85501	2.37803
ENSG00000023191	11	494512	507300	-1	RNH1	HGNC Symbol	protein_coding	ensembl_havana	-0.211059	-0.134816	0.00172616	0.00682268	-0.138042	-0.113489	0.451188	0.731625	FALSE	FALSE	FALSE	0.654048	0.841807
ENSG00000023228	2	206979541	207024327	-1	NDUFS1	HGNC Symbol	protein_coding	ensembl_havana	-0.285	-0.437468	1.93088e-05	0.000150372	-0.242009	-0.554498	0.182046	0.47569	FALSE	FALSE	FALSE	0.849155	1.26752
ENSG00000023287	8	53535016	53658403	-1	RB1CC1	HGNC Symbol	protein_coding	ensembl_havana	-0.163081	-0.328299	0.0159449	0.0447981	-0.293568	-0.639297	0.102941	0.350342	FALSE	FALSE	FALSE	1.80014	1.9473
ENSG00000023318	9	102741461	102861322	-1	ERP44	HGNC Symbol	protein_coding	ensembl_havana	-0.041052	-0.0163423	0.546578	0.689162	0.402755	0.240164	0.0222867	0.15768	FALSE	FALSE	FALSE	-9.81086	-14.6959
ENSG00000023330	3	52232102	52248343	1	ALAS1	HGNC Symbol	protein_coding	ensembl_havana	-0.323841	-0.332854	1.02757e-06	1.26384e-05	-0.174583	-0.199432	0.33924	0.638797	FALSE	FALSE	FALSE	0.539102	0.599157
ENSG00000023445	11	102188215	102210134	1	BIRC3	HGNC Symbol	protein_coding	ensembl_havana	0.0114869	0.00802837	0.866086	0.916784	0.244209	0.135555	0.177982	0.471077	FALSE	FALSE	FALSE	21.2599	16.8846
ENSG00000023516	13	42846289	42897396	1	AKAP11	HGNC Symbol	protein_coding	ensembl_havana	-0.0823161	-0.326826	0.226106	0.369732	0.0736961	0.357601	0.688532	0.869776	FALSE	FALSE	FALSE	-0.895282	-1.09417
ENSG00000023572	1	193065598	193075244	-1	GLRX2	HGNC Symbol	protein_coding	ensembl_havana	-0.281552	-0.304851	2.45584e-05	0.000184284	-0.431794	-0.603175	0.0135968	0.12154	FALSE	FALSE	FALSE	1.53362	1.97859
ENSG00000023608	14	62229075	62263146	1	SNAPC1	HGNC Symbol	protein_coding	ensembl_havana	-0.256019	-0.0416857	0.000132247	0.000769395	-0.130543	-0.0280167	0.476381	0.749459	FALSE	FALSE	FALSE	0.509895	0.672092
ENSG00000023697	12	16064106	16190220	1	DERA	HGNC Symbol	protein_coding	ensembl_havana	-0.243694	-0.067653	0.000280883	0.00146405	-0.130457	-0.0577877	0.476672	0.749611	FALSE	FALSE	FALSE	0.535332	0.854177
ENSG00000023734	12	16035325	16056412	1	STRAP	HGNC Symbol	protein_coding	ensembl_havana	-0.377655	-1.17867	8.48024e-09	2.56773e-07	-0.325302	-1.26994	0.0692563	0.287436	FALSE	FALSE	FALSE	0.861373	1.07744
ENSG00000023839	10	101542489	101611949	1	ABCC2	HGNC Symbol	protein_coding	ensembl_havana	0.165195	0.00481628	0.0146118	0.041627	0.27096	0.0130505	0.133609	0.406117	FALSE	FALSE	FALSE	1.64024	2.70966
ENSG00000023892	6	35265595	35289548	1	DEF6	HGNC Symbol	protein_coding	ensembl_havana	-0.0622665	-0.010635	0.360215	0.517615	0.0476596	0.0164131	0.795616	0.922598	FALSE	FALSE	FALSE	-0.765414	-1.54332
ENSG00000023902	1	150121373	150136916	1	PLEKHO1	HGNC Symbol	protein_coding	ensembl_havana	0.157505	0.0421432	0.0199813	0.0539617	0.139687	0.0563836	0.445762	0.727483	FALSE	FALSE	FALSE	0.886874	1.3379
ENSG00000023909	1	94350761	94374966	-1	GCLM	HGNC Symbol	protein_coding	ensembl_havana	-0.191007	-0.0829273	0.00465378	0.0158746	-0.0785783	-0.0373077	0.669027	0.859106	FALSE	FALSE	FALSE	0.41139	0.449884
ENSG00000024048	6	42531800	42661242	1	UBR2	HGNC Symbol	protein_coding	ensembl_havana	0.185662	0.153327	0.00596948	0.0195779	0.457791	0.528414	0.00842346	0.0968164	FALSE	FALSE	FALSE	2.46572	3.44633
ENSG00000024422	19	48216600	48246391	1	EHD2	HGNC Symbol	protein_coding	ensembl_havana	0.218535	0.0693723	0.00116457	0.00488427	0.0774083	0.052102	0.673683	0.861064	FALSE	FALSE	FALSE	0.354215	0.751049
ENSG00000024526	1	68939835	68962904	-1	DEPDC1	HGNC Symbol	protein_coding	ensembl_havana	-0.0125263	-0.000380934	0.854097	0.909473	-0.00163244	-7.34298e-05	0.992925	0.997985	FALSE	FALSE	FALSE	0.13032	0.192763
ENSG00000024862	6	139094657	139114456	1	CCDC28A	HGNC Symbol	protein_coding	ensembl_havana	-0.201448	-0.257944	0.00280871	0.0103516	-0.251984	-0.310962	0.164136	0.453409	FALSE	FALSE	FALSE	1.25086	1.20554
ENSG00000025039	6	90074355	90121989	-1	RRAGD	HGNC Symbol	protein_coding	ensembl_havana	0.0399313	0.0381999	0.557591	0.698423	0.173905	0.218641	0.34115	0.640325	FALSE	FALSE	FALSE	4.35511	5.72361
ENSG00000025156	6	122720691	122754264	1	HSF2	HGNC Symbol	protein_coding	ensembl_havana	-0.145753	-0.0964144	0.0314649	0.0783249	-0.174421	-0.118716	0.339698	0.638817	FALSE	FALSE	FALSE	1.19669	1.23131
ENSG00000025293	20	34359896	34538303	1	PHF20	HGNC Symbol	protein_coding	ensembl_havana	-0.173443	-0.05364	0.0102996	0.03111	-0.338635	-0.108674	0.0579817	0.261359	FALSE	FALSE	FALSE	1.95243	2.02598
ENSG00000025423	12	57145945	57181574	1	HSD17B6	HGNC Symbol	protein_coding	ensembl_havana	-0.046804	-0.0297278	0.491795	0.643297	-0.0443247	-0.0422272	0.809648	0.928017	FALSE	FALSE	FALSE	0.947028	1.42046
ENSG00000025434	11	47269851	47290396	1	NR1H3	HGNC Symbol	protein_coding	ensembl_havana	0.109777	0.0118291	0.106005	0.20729	0.296313	0.0783491	0.0996131	0.343958	FALSE	FALSE	FALSE	2.69922	6.62342
ENSG00000025708	22	50964181	50968485	-1	TYMP	HGNC Symbol	protein_coding	ensembl_havana	-0.0622276	-0.0380018	0.360516	0.51792	0.128921	0.170976	0.481921	0.751713	FALSE	FALSE	FALSE	-2.07177	-4.49914
ENSG00000025770	22	50946645	50961901	1	NCAPH2	HGNC Symbol	protein_coding	ensembl_havana	0.217939	0.124294	0.00120223	0.00501997	0.325486	0.203982	0.0690895	0.287168	FALSE	FALSE	FALSE	1.49347	1.64112
ENSG00000025772	20	43570771	43589127	-1	TOMM34	HGNC Symbol	protein_coding	ensembl_havana	-0.0384743	-0.047286	0.572067	0.709665	0.212907	0.341981	0.242024	0.543956	FALSE	FALSE	FALSE	-5.53376	-7.23218
ENSG00000025796	6	108188960	108279393	-1	SEC63	HGNC Symbol	protein_coding	ensembl_havana	-0.0459081	-0.0210123	0.500131	0.65069	-0.149966	-0.0811882	0.412656	0.702328	FALSE	FALSE	FALSE	3.26664	3.86384
ENSG00000025800	1	32573639	32642169	1	KPNA6	HGNC Symbol	protein_coding	ensembl_havana	-0.233474	-0.163108	0.000509816	0.00242318	-0.0956758	-0.0705569	0.602444	0.822851	FALSE	FALSE	FALSE	0.409792	0.432577
ENSG00000026025	10	17270258	17279592	1	VIM	HGNC Symbol	protein_coding	ensembl_havana	0.00394344	0.0276196	0.953837	0.972548	-0.10996	-4.40193	0.549106	0.791828	FALSE	FALSE	FALSE	-27.8842	-159.377
ENSG00000026036	20	62290653	62330037	1	RTEL1-TNFRSF6B	HGNC Symbol	protein_coding	havana	0.359534	0.017597	4.71695e-08	1.00404e-06	0.297081	0.0201124	0.0986976	0.342268	FALSE	FALSE	FALSE	0.826295	1.14295
ENSG00000026103	10	90750414	90775542	1	FAS	HGNC Symbol	protein_coding	ensembl_havana	0.0400481	0.0133071	0.556438	0.697369	0.0271783	0.0239692	0.882616	0.957992	FALSE	FALSE	FALSE	0.67864	1.80123
ENSG00000026297	6	167342992	167370679	-1	RNASET2	HGNC Symbol	protein_coding	ensembl_havana	0.0450133	0.0111886	0.50853	0.65862	0.157725	0.0740118	0.388607	0.682633	FALSE	FALSE	FALSE	3.50397	6.61495
ENSG00000026508	11	35160417	35253949	1	CD44	HGNC Symbol	protein_coding	ensembl_havana	-0.0572995	-0.082813	0.399875	0.557728	-0.060912	-0.281162	0.740517	0.896142	FALSE	FALSE	FALSE	1.06305	3.39514
ENSG00000026559	20	49620193	49639666	-1	KCNG1	HGNC Symbol	protein_coding	ensembl_havana	0.18412	0.143349	0.00640641	0.0208043	0.286388	0.265292	0.11204	0.36834	FALSE	FALSE	FALSE	1.55544	1.85067
ENSG00000026652	6	161551011	161695093	-1	AGPAT4	HGNC Symbol	protein_coding	ensembl_havana	-0.0550407	-0.0514742	0.418741	0.575609	-0.0523468	-0.0708926	0.776003	0.912352	FALSE	FALSE	FALSE	0.951055	1.37724
ENSG00000026751	1	160709037	160724611	1	SLAMF7	HGNC Symbol	protein_coding	ensembl_havana	0.0846075	0.00139925	0.213402	0.354406	0.518925	0.0168794	0.00234156	0.052115	FALSE	FALSE	FALSE	6.13333	12.0632
ENSG00000026950	6	26402465	26415444	1	BTN3A1	HGNC Symbol	protein_coding	ensembl_havana	0.0256084	0.00563464	0.706924	0.812336	0.176937	0.0924265	0.332666	0.633336	FALSE	FALSE	FALSE	6.90935	16.4033
ENSG00000027001	13	24304328	24463558	-1	MIPEP	HGNC Symbol	protein_coding	ensembl_havana	-0.14026	-0.0328824	0.0385227	0.0922715	-0.189739	-0.0476447	0.298289	0.601966	FALSE	FALSE	FALSE	1.35277	1.44894
ENSG00000027075	14	61654277	62017694	1	PRKCH	HGNC Symbol	protein_coding	ensembl_havana	-0.0279813	-0.00381244	0.681186	0.793571	-0.338385	-0.07024	0.0581788	0.261874	FALSE	FALSE	FALSE	12.0932	18.4239
ENSG00000027644	1	156809855	156828810	-1	INSRR	HGNC Symbol	protein_coding	ensembl_havana	0.024856	0.00129199	0.715155	0.818332	-0.0738588	-0.00599401	0.687879	0.86954	FALSE	FALSE	FALSE	-2.97146	-4.63937
ENSG00000027697	6	137518621	137540586	-1	IFNGR1	HGNC Symbol	protein_coding	ensembl_havana	-0.222712	-0.408532	0.000929344	0.00403011	-0.281106	-0.678866	0.119109	0.381823	FALSE	FALSE	FALSE	1.26219	1.66172
ENSG00000027847	5	177027101	177037348	1	B4GALT7	HGNC Symbol	protein_coding	ensembl_havana	0.0476956	0.00588548	0.483573	0.635887	0.286233	0.0680365	0.112243	0.368703	FALSE	FALSE	FALSE	6.00124	11.5601
ENSG00000027869	1	156776035	156786654	-1	SH2D2A	HGNC Symbol	protein_coding	ensembl_havana	-0.0184608	-0.00040577	0.78637	0.866804	0.058868	0.00233799	0.748941	0.899794	FALSE	FALSE	FALSE	-3.1888	-5.76185
ENSG00000028116	2	58134786	58387055	1	VRK2	HGNC Symbol	protein_coding	ensembl_havana	-0.141841	-0.244731	0.0363668	0.0881549	-0.250864	-0.415572	0.166082	0.455475	FALSE	FALSE	FALSE	1.76863	1.69808
ENSG00000028137	1	12227060	12269285	1	TNFRSF1B	HGNC Symbol	protein_coding	ensembl_havana	-0.100373	-0.048023	0.139623	0.258287	-0.133877	-0.355896	0.46509	0.742719	FALSE	FALSE	FALSE	1.3338	7.41095
ENSG00000028203	12	95611522	95696566	1	VEZT	HGNC Symbol	protein_coding	ensembl_havana	-0.00955976	-0.0073602	0.888391	0.932305	-0.0510648	-0.0416628	0.781354	0.914365	FALSE	FALSE	FALSE	5.34164	5.66055
ENSG00000028277	19	42590263	42700737	-1	POU2F2	HGNC Symbol	protein_coding	ensembl_havana	0.325622	0.0403231	8.89138e-07	1.12301e-05	0.41125	0.0829536	0.0193687	0.146408	FALSE	FALSE	FALSE	1.26297	2.05722
ENSG00000028310	5	850406	892939	-1	BRD9	HGNC Symbol	protein_coding	ensembl_havana	0.204174	0.0308237	0.00245169	0.00922032	0.204649	0.0546382	0.261203	0.562771	FALSE	FALSE	FALSE	1.00232	1.7726
ENSG00000028528	15	64386322	64438289	1	SNX1	HGNC Symbol	protein_coding	ensembl_havana	-0.0894391	-0.0697047	0.188309	0.323418	-0.393154	-0.325214	0.0260118	0.169864	FALSE	FALSE	FALSE	4.39577	4.6656
ENSG00000028839	6	134273308	134311570	1	TBPL1	HGNC Symbol	protein_coding	ensembl_havana	-0.171537	-0.101012	0.0111813	0.0333493	0.042721	0.0328441	0.816416	0.9311	FALSE	FALSE	FALSE	-0.249049	-0.325152
ENSG00000029153	12	27485787	27576241	1	ARNTL2	HGNC Symbol	protein_coding	ensembl_havana	-0.0277104	-0.0191769	0.684107	0.795409	0.0476231	0.0394258	0.79577	0.922598	FALSE	FALSE	FALSE	-1.7186	-2.0559
ENSG00000029363	6	136578001	136610989	-1	BCLAF1	HGNC Symbol	protein_coding	ensembl_havana	-0.211136	-0.332105	0.00171921	0.00679802	-0.486023	-0.900059	0.00479913	0.0734514	FALSE	FALSE	FALSE	2.30194	2.71016
ENSG00000029364	14	69864732	69929105	1	SLC39A9	HGNC Symbol	protein_coding	ensembl_havana	-0.407123	-0.22077	4.1209e-10	2.71186e-08	-0.250645	-0.188122	0.166465	0.455921	FALSE	FALSE	FALSE	0.615648	0.85212
ENSG00000029534	8	41510739	41754280	-1	ANK1	HGNC Symbol	protein_coding	ensembl_havana	0.229171	0.0656077	0.000650323	0.00298109	0.328045	0.153799	0.0668077	0.281934	FALSE	FALSE	FALSE	1.43144	2.34422
ENSG00000029559	4	88720733	88733074	1	IBSP	HGNC Symbol	protein_coding	ensembl_havana	0.0306884	0.00120717	0.65227	0.772365	-0.205281	-0.00631338	0.2597	0.561375	FALSE	FALSE	FALSE	-6.68921	-5.22989
ENSG00000029639	6	155578643	155635627	-1	TFB1M	HGNC Symbol	protein_coding	ensembl_havana	-0.120199	-0.0303813	0.0765719	0.159751	-0.0754577	-0.0219774	0.681471	0.865795	FALSE	FALSE	FALSE	0.627776	0.723387
ENSG00000029725	17	5185558	5289129	1	RABEP1	HGNC Symbol	protein_coding	ensembl_havana	-0.284102	-0.408482	2.05637e-05	0.000158341	-0.329499	-0.710593	0.0655372	0.279034	FALSE	FALSE	FALSE	1.15979	1.73959
ENSG00000029993	X	150148982	150159248	1	HMGB3	HGNC Symbol	protein_coding	ensembl_havana	0.0454391	0.0304102	0.504524	0.654929	-0.174913	-0.127581	0.338314	0.638206	FALSE	FALSE	FALSE	-3.8494	-4.19532
ENSG00000030066	11	47799639	47870107	-1	NUP160	HGNC Symbol	protein_coding	ensembl_havana	0.164468	0.0544908	0.0150589	0.0426973	0.29515	0.136547	0.101013	0.347118	FALSE	FALSE	FALSE	1.79457	2.50587
ENSG00000030110	6	33540329	33548019	-1	BAK1	HGNC Symbol	protein_coding	ensembl_havana	0.0283976	0.00812803	0.676708	0.790799	0.255454	0.102125	0.158212	0.444785	FALSE	FALSE	FALSE	8.9956	12.5646
ENSG00000030304	9	113431051	113563859	1	MUSK	HGNC Symbol	protein_coding	ensembl_havana	-0.144207	-0.00196659	0.0333294	0.0821228	-0.314961	-0.00793018	0.0791224	0.305945	FALSE	FALSE	FALSE	2.18408	4.03246
ENSG00000030419	2	213864429	214017151	-1	IKZF2	HGNC Symbol	protein_coding	ensembl_havana	-0.00201409	-0.000661153	0.976413	0.986718	0.0828959	0.0431871	0.651953	0.850922	FALSE	FALSE	FALSE	-41.158	-65.3208
ENSG00000030582	17	42422614	42430470	1	GRN	HGNC Symbol	protein_coding	ensembl_havana	-0.0706089	-0.052355	0.299349	0.454582	-0.0912468	-0.175381	0.61942	0.833082	FALSE	FALSE	FALSE	1.29229	3.34985
ENSG00000031003	5	137273649	137387650	-1	FAM13B	HGNC Symbol	protein_coding	ensembl_havana	0.0565941	0.0614309	0.405711	0.563284	-0.0608983	-0.0945836	0.740573	0.896152	FALSE	FALSE	FALSE	-1.07605	-1.53968
ENSG00000031081	3	119013220	119139561	1	ARHGAP31	HGNC Symbol	protein_coding	ensembl_havana	0.117275	0.0632897	0.0840689	0.172276	-0.00787021	-0.00517383	0.965901	0.988631	FALSE	FALSE	FALSE	-0.0671093	-0.0817483
ENSG00000031691	6	49431091	49460820	1	CENPQ	HGNC Symbol	protein_coding	ensembl_havana	-0.231714	-0.0912465	0.000563506	0.00263949	-0.416457	-0.172652	0.0177422	0.13986	FALSE	FALSE	FALSE	1.79729	1.89215
ENSG00000031698	1	109756540	109780791	1	SARS	HGNC Symbol	protein_coding	ensembl_havana	-0.284857	-0.865355	1.95041e-05	0.000151599	-0.338371	-1.21345	0.0581894	0.261874	FALSE	FALSE	FALSE	1.18786	1.40226
ENSG00000031823	19	5916150	5978153	-1	RANBP3	HGNC Symbol	protein_coding	ensembl_havana	0.276438	0.0743269	3.48771e-05	0.000247645	0.429045	0.18879	0.0142734	0.124322	FALSE	FALSE	FALSE	1.55205	2.53999
ENSG00000032219	14	58765103	58840605	1	ARID4A	HGNC Symbol	protein_coding	ensembl_havana	-0.0532094	-0.0339497	0.434412	0.590376	-0.230544	-0.209616	0.204281	0.50294	FALSE	FALSE	FALSE	4.33276	6.17431
ENSG00000032389	2	3192696	3381653	-1	TSSC1	HGNC Symbol	protein_coding	ensembl_havana	0.0899733	0.0243256	0.185673	0.320126	0.140292	0.0499932	0.443775	0.725986	FALSE	FALSE	FALSE	1.55926	2.05517
ENSG00000032444	19	7598890	7626650	1	PNPLA6	HGNC Symbol	protein_coding	ensembl_havana	0.312208	0.159039	2.58584e-06	2.73736e-05	0.519047	0.395426	0.00233504	0.052115	FALSE	FALSE	FALSE	1.6625	2.48635
ENSG00000032742	13	21140585	21265503	1	IFT88	HGNC Symbol	protein_coding	ensembl_havana	-0.195571	-0.0736261	0.00374332	0.0132333	-0.343341	-0.144514	0.054367	0.252697	FALSE	FALSE	FALSE	1.75558	1.96281
ENSG00000033011	16	5083703	5137380	1	ALG1	HGNC Symbol	protein_coding	ensembl_havana	0.110302	0.0212173	0.104337	0.204866	0.179811	0.030272	0.324744	0.625581	FALSE	FALSE	FALSE	1.63018	1.42676
ENSG00000033030	12	122957417	122985518	-1	ZCCHC8	HGNC Symbol	protein_coding	ensembl_havana	0.292194	0.0470478	1.15735e-05	9.66142e-05	0.299273	0.0752202	0.0961175	0.337543	FALSE	FALSE	FALSE	1.02423	1.5988
ENSG00000033050	7	150904923	150924316	-1	ABCF2	HGNC Symbol	protein_coding	ensembl_havana	-0.137207	-0.0838919	0.0429943	0.100789	-0.0529199	-0.0459922	0.773613	0.911194	FALSE	FALSE	FALSE	0.385695	0.548232
ENSG00000033100	7	150929575	150935908	1	CHPF2	HGNC Symbol	protein_coding	ensembl_havana	0.259815	0.130277	0.000104056	0.000625446	0.498177	0.381138	0.00371172	0.0648404	FALSE	FALSE	FALSE	1.91743	2.9256
ENSG00000033122	1	70034081	70617628	1	LRRC7	HGNC Symbol	protein_coding	ensembl_havana	0.194719	0.612769	0.0038999	0.0136958	0.30668	1.31993	0.0877782	0.32182	FALSE	FALSE	FALSE	1.57498	2.15405
ENSG00000033170	14	65877310	66210839	1	FUT8	HGNC Symbol	protein_coding	ensembl_havana	-0.19799	-0.271359	0.00332914	0.0119814	-0.288615	-0.422517	0.109156	0.362372	FALSE	FALSE	FALSE	1.45773	1.55704
ENSG00000033178	4	68478370	68566897	-1	UBA6	HGNC Symbol	protein_coding	ensembl_havana	-0.196942	-0.117811	0.00350309	0.0125153	-0.158797	-0.108186	0.38535	0.680059	FALSE	FALSE	FALSE	0.806314	0.918305
ENSG00000033327	11	77926343	78129394	-1	GAB2	HGNC Symbol	protein_coding	ensembl_havana	0.00117987	0.00237962	0.986181	0.991931	-0.174936	-0.440525	0.338251	0.638206	FALSE	FALSE	FALSE	-148.267	-185.124
ENSG00000033627	17	40610862	40674629	1	ATP6V0A1	HGNC Symbol	protein_coding	ensembl_havana	0.0226094	0.0386294	0.739929	0.83572	0.289526	0.6955	0.107993	0.35987	FALSE	FALSE	FALSE	12.8055	18.0044
ENSG00000033800	15	68346517	68483096	1	PIAS1	HGNC Symbol	protein_coding	ensembl_havana	0.0441108	0.0210287	0.517076	0.665905	0.211064	0.122612	0.246222	0.548271	FALSE	FALSE	FALSE	4.78485	5.83072
ENSG00000033867	3	27414214	27525911	-1	SLC4A7	HGNC Symbol	protein_coding	ensembl_havana	-0.139005	-0.134288	0.0403112	0.0955778	-0.0243767	-0.0273628	0.894645	0.961799	FALSE	FALSE	FALSE	0.175366	0.203762
ENSG00000034053	15	29129629	29410518	1	APBA2	HGNC Symbol	protein_coding	ensembl_havana	0.0159993	0.0249391	0.814299	0.885345	0.138687	0.308661	0.449057	0.729987	FALSE	FALSE	FALSE	8.66833	12.3766
ENSG00000034152	17	21187984	21218552	1	MAP2K3	HGNC Symbol	protein_coding	ensembl_havana	0.0752142	0.0295384	0.268853	0.420152	0.208486	0.119393	0.252172	0.554469	FALSE	FALSE	FALSE	2.77189	4.04197
ENSG00000034239	8	49623348	49647870	-1	EFCAB1	HGNC Symbol	protein_coding	ensembl_havana	-0.0259702	-0.00429982	0.702977	0.809647	0.318184	0.0723762	0.0759374	0.300677	FALSE	FALSE	FALSE	-12.2519	-16.8324
ENSG00000034510	2	85132749	85133795	1	TMSB10	HGNC Symbol	protein_coding	ensembl_havana	-0.268112	-16.9766	6.08416e-05	0.000398058	-0.210672	-16.0012	0.247121	0.548704	FALSE	FALSE	FALSE	0.78576	0.942545
ENSG00000034533	3	130732719	130746493	-1	ASTE1	HGNC Symbol	protein_coding	ensembl_havana	-0.28236	-0.0603528	2.32194e-05	0.000175474	-0.145968	-0.0370365	0.425364	0.711431	FALSE	FALSE	FALSE	0.516957	0.613667
ENSG00000034677	8	101269288	101348446	-1	RNF19A	HGNC Symbol	protein_coding	ensembl_havana	-0.0994265	-0.116381	0.143412	0.263463	-0.183946	-0.343861	0.313555	0.614753	FALSE	FALSE	FALSE	1.85007	2.95463
ENSG00000034693	6	143771944	143811147	1	PEX3	HGNC Symbol	protein_coding	ensembl_havana	-0.213589	-0.117034	0.00151311	0.00609251	-0.462277	-0.283638	0.00772679	0.0924401	FALSE	FALSE	FALSE	2.16433	2.42354
ENSG00000034713	16	75600249	75611779	1	GABARAPL2	HGNC Symbol	protein_coding	ensembl_havana	-0.327651	-0.632831	7.53132e-07	9.76471e-06	-0.411206	-1.13293	0.0193829	0.146408	FALSE	FALSE	FALSE	1.25501	1.79026
ENSG00000034971	1	171604557	171621823	-1	MYOC	HGNC Symbol	protein_coding	ensembl_havana	0.0510038	0.00040135	0.453725	0.608674	0.0503906	0.0008469	0.784173	0.916384	FALSE	FALSE	FALSE	0.987979	2.11012
ENSG00000035115	2	217730	266398	-1	SH3YL1	HGNC Symbol	protein_coding	ensembl_havana	0.338113	0.0993962	3.13877e-07	4.69957e-06	0.416671	0.215417	0.0176777	0.13986	FALSE	FALSE	FALSE	1.23234	2.16726
ENSG00000035141	2	70523107	70529222	-1	FAM136A	HGNC Symbol	protein_coding	ensembl_havana	-0.187297	-0.0663549	0.00553549	0.018359	-0.10821	-0.0470795	0.55552	0.795643	FALSE	FALSE	FALSE	0.577746	0.709511
ENSG00000035403	10	75757872	75879918	1	VCL	HGNC Symbol	protein_coding	ensembl_havana	0.15606	0.0597747	0.0211617	0.0565434	0.150447	0.121414	0.41114	0.701284	FALSE	FALSE	FALSE	0.964033	2.03119
ENSG00000035499	5	59892739	59996017	-1	DEPDC1B	HGNC Symbol	protein_coding	ensembl_havana	0.138219	0.00811609	0.041466	0.0979493	-0.0169089	-0.00107356	0.926816	0.9747	FALSE	FALSE	FALSE	-0.122334	-0.132276
ENSG00000035664	15	64199235	64364232	-1	DAPK2	HGNC Symbol	protein_coding	ensembl_havana	-0.113916	-0.0175258	0.0933979	0.187148	-0.173478	-0.0359447	0.342354	0.64145	FALSE	FALSE	FALSE	1.52287	2.05096
ENSG00000035681	8	59496063	59572403	-1	NSMAF	HGNC Symbol	protein_coding	ensembl_havana	0.204276	0.0642597	0.00243915	0.00918939	0.4958	0.183538	0.00390587	0.0664406	FALSE	FALSE	FALSE	2.4271	2.85619
ENSG00000035687	1	244571796	244615436	-1	ADSS	HGNC Symbol	protein_coding	ensembl_havana	-0.380865	-0.528774	6.18801e-09	2.0314e-07	-0.474836	-0.879724	0.00603113	0.0827373	FALSE	FALSE	FALSE	1.24673	1.66371
ENSG00000035720	4	68424446	68473055	1	STAP1	HGNC Symbol	protein_coding	ensembl_havana	-0.0552054	-0.00104935	0.417348	0.574442	0.20851	0.00229373	0.252117	0.554425	FALSE	FALSE	FALSE	-3.77698	-2.18585
ENSG00000035862	17	76849059	76921469	-1	TIMP2	HGNC Symbol	protein_coding	ensembl_havana	0.131537	0.33178	0.0524536	0.118203	0.188791	0.613206	0.300754	0.604587	FALSE	FALSE	FALSE	1.43527	1.84823
ENSG00000035928	4	39289076	39367995	-1	RFC1	HGNC Symbol	protein_coding	ensembl_havana	-0.24437	-0.186597	0.000269765	0.00141767	-0.330638	-0.305136	0.0645548	0.276683	FALSE	FALSE	FALSE	1.35302	1.63527
ENSG00000036054	3	99979844	100044095	1	TBC1D23	HGNC Symbol	protein_coding	ensembl_havana	-0.323275	-0.152706	1.07576e-06	1.31383e-05	-0.328636	-0.19173	0.0662886	0.280569	FALSE	FALSE	FALSE	1.01658	1.25555
ENSG00000036257	2	225334867	225450110	-1	CUL3	HGNC Symbol	protein_coding	ensembl_havana	-0.266974	-0.137909	6.55566e-05	0.000423124	-0.316031	-0.199573	0.0780535	0.304103	FALSE	FALSE	FALSE	1.18375	1.44714
ENSG00000036448	8	1993155	2113475	1	MYOM2	HGNC Symbol	protein_coding	ensembl_havana	0.226454	0.095703	0.00075662	0.00337666	0.383363	0.235757	0.0303218	0.184971	FALSE	FALSE	FALSE	1.69289	2.46342
ENSG00000036473	X	38211798	38280703	1	OTC	HGNC Symbol	protein_coding	ensembl_havana	0.055134	0.00192538	0.417952	0.574975	-0.0742675	-0.00400535	0.686239	0.868614	FALSE	FALSE	FALSE	-1.34704	-2.08029
ENSG00000036530	14	100150641	100193638	1	CYP46A1	HGNC Symbol	protein_coding	ensembl_havana	0.255788	0.171085	0.000134173	0.000779085	0.371171	0.280278	0.0364836	0.204837	FALSE	FALSE	FALSE	1.45109	1.63823
ENSG00000036549	1	78028101	78149104	-1	ZZZ3	HGNC Symbol	protein_coding	ensembl_havana	-0.0992375	-0.0644291	0.144178	0.264389	-0.162663	-0.130245	0.373737	0.669472	FALSE	FALSE	FALSE	1.63913	2.02153
ENSG00000036565	8	20002366	20040717	-1	SLC18A1	HGNC Symbol	protein_coding	ensembl_havana	-0.0121821	-0.000383922	0.858064	0.911871	-0.0449008	-0.00110978	0.80722	0.927758	FALSE	FALSE	FALSE	3.68579	2.89064
ENSG00000036672	11	119225925	119252436	-1	USP2	HGNC Symbol	protein_coding	ensembl_havana	0.236586	0.108218	0.000426352	0.00207857	0.420485	0.190418	0.0165633	0.135476	FALSE	FALSE	FALSE	1.7773	1.75958
ENSG00000036828	3	121902530	122005342	1	CASR	HGNC Symbol	protein_coding	ensembl_havana	0.0228389	0.000207536	0.737386	0.833783	0.0129419	5.32359e-05	0.943954	0.980097	FALSE	FALSE	FALSE	0.566663	0.256515
ENSG00000037042	17	40811323	40819024	1	TUBG2	HGNC Symbol	protein_coding	ensembl_havana	0.171626	0.221456	0.0111388	0.0332513	0.236413	0.448492	0.192675	0.488881	FALSE	FALSE	FALSE	1.37749	2.0252
ENSG00000037241	5	172385732	172396774	1	RPL26L1	HGNC Symbol	protein_coding	ensembl_havana	-0.262298	-0.165737	8.87844e-05	0.000546871	-0.356167	-0.289972	0.0454159	0.230196	FALSE	FALSE	FALSE	1.35787	1.74959
ENSG00000037280	5	180028506	180076624	-1	FLT4	HGNC Symbol	protein_coding	ensembl_havana	0.0211999	0.000894217	0.755612	0.846098	-0.0595439	-0.00307051	0.746152	0.899345	FALSE	FALSE	FALSE	-2.80869	-3.43374
ENSG00000037474	5	6599352	6633404	-1	NSUN2	HGNC Symbol	protein_coding	ensembl_havana	0.0875736	0.0365705	0.197728	0.334703	-0.0831952	-0.0475722	0.650776	0.849993	FALSE	FALSE	FALSE	-0.950002	-1.30084
ENSG00000037637	1	16573334	16678949	-1	FBXO42	HGNC Symbol	protein_coding	ensembl_havana	0.228449	0.0552331	0.000677149	0.00308161	0.484082	0.15472	0.00499589	0.0752341	FALSE	FALSE	FALSE	2.119	2.80122
ENSG00000037749	5	153418466	153600038	1	MFAP3	HGNC Symbol	protein_coding	ensembl_havana	-0.0234908	-0.0083662	0.730177	0.828517	0.119804	0.0689502	0.513687	0.770542	FALSE	FALSE	FALSE	-5.10004	-8.24152
ENSG00000037757	19	13875346	13885096	1	MRI1	HGNC Symbol	protein_coding	ensembl_havana	-0.0123767	-0.00577602	0.855822	0.910638	-0.11611	-0.0560224	0.526845	0.778993	FALSE	FALSE	FALSE	9.38135	9.69913
ENSG00000037897	12	58162254	58166576	-1	METTL1	HGNC Symbol	protein_coding	ensembl_havana	-0.0622655	-0.00554615	0.360222	0.517615	0.201065	0.0299096	0.269828	0.571072	FALSE	FALSE	FALSE	-3.22915	-5.39286
ENSG00000037965	12	54402832	54407570	1	HOXC8	HGNC Symbol	protein_coding	ensembl_havana	NA	0	NA	NA	0.214753	0.000511099	0.237871	0.539308	#VALUE!	FALSE	#VALUE!	#VALUE!	#DIV/0!
ENSG00000038002	4	178351924	178363657	-1	AGA	HGNC Symbol	protein_coding	ensembl_havana	-0.291124	-0.151191	1.24998e-05	0.000103088	-0.467865	-0.238613	0.00692807	0.0878915	FALSE	FALSE	FALSE	1.6071	1.57822
ENSG00000038210	4	25162263	25280714	1	PI4K2B	HGNC Symbol	protein_coding	ensembl_havana	-0.123861	-0.0190307	0.0679547	0.145173	-0.0401618	-0.00732439	0.827243	0.936351	FALSE	FALSE	FALSE	0.324249	0.384871
ENSG00000038219	4	13570362	13629347	-1	BOD1L1	HGNC Symbol	protein_coding	ensembl_havana	0.108919	0.0600468	0.108779	0.211591	0.126914	0.0896977	0.488825	0.754592	FALSE	FALSE	FALSE	1.16521	1.4938
ENSG00000038274	5	162930120	162946342	1	MAT2B	HGNC Symbol	protein_coding	ensembl_havana	-0.293099	-0.3022	1.08404e-05	9.12497e-05	-0.347078	-0.372002	0.051626	0.245722	FALSE	FALSE	FALSE	1.18417	1.23098
ENSG00000038295	4	166794410	167025047	1	TLL1	HGNC Symbol	protein_coding	ensembl_havana	-0.0363989	-0.00516888	0.592988	0.725875	0.265942	0.0499985	0.141242	0.417596	FALSE	FALSE	FALSE	-7.30631	-9.673
ENSG00000013619	X	149529689	149682448	1	MAMLD1	HGNC Symbol	protein_coding	ensembl_havana	0.348148	0.134912	1.31456e-07	2.31164e-06	0.557748	0.232291	0.000911085	0.0356354	FALSE	TRUE	TRUE	1.60204	1.72179
ENSG00000038382	5	14143811	14532235	1	TRIO	HGNC Symbol	protein_coding	ensembl_havana	0.351265	0.578649	9.96884e-08	1.82683e-06	0.50788	0.97851	0.00300301	0.0591004	FALSE	FALSE	FALSE	1.44586	1.69102
ENSG00000038427	5	82767284	82878122	1	VCAN	HGNC Symbol	protein_coding	ensembl_havana	0.0257201	0.0530245	0.705704	0.811452	-0.213666	-0.563779	0.240311	0.542137	FALSE	FALSE	FALSE	-8.30738	-10.6324
ENSG00000014123	6	96969471	97003152	1	UFL1	HGNC Symbol	protein_coding	ensembl_havana	-0.290241	-0.27529	1.33171e-05	0.00010903	-0.567242	-0.486677	0.0007105	0.0329933	FALSE	TRUE	TRUE	1.95438	1.76787
ENSG00000038945	8	15965387	16424999	-1	MSR1	HGNC Symbol	protein_coding	ensembl_havana	-0.103595	-0.052352	0.12729	0.239874	-0.104933	-0.154178	0.567624	0.802528	FALSE	FALSE	FALSE	1.01291	2.94503
ENSG00000039068	16	68771128	68869451	1	CDH1	HGNC Symbol	protein_coding	ensembl_havana	-0.227473	-0.0419214	0.000714997	0.00322169	-0.435556	-0.100942	0.0127146	0.117259	FALSE	FALSE	FALSE	1.91476	2.40789
ENSG00000039123	5	54603588	54721409	1	SKIV2L2	HGNC Symbol	protein_coding	ensembl_havana	-0.34089	-0.237852	2.47447e-07	3.8494e-06	-0.400467	-0.36027	0.0231319	0.160734	FALSE	FALSE	FALSE	1.17477	1.51468
ENSG00000039139	5	13690440	13944652	-1	DNAH5	HGNC Symbol	protein_coding	ensembl_havana	0.218361	0.0176522	0.00117542	0.00492329	0.0220129	0.00374654	0.904813	0.964995	FALSE	FALSE	FALSE	0.10081	0.212243
ENSG00000039319	5	79703832	79775169	1	ZFYVE16	HGNC Symbol	protein_coding	ensembl_havana	-0.178571	-0.357805	0.00822495	0.0256862	-0.315497	-0.592385	0.0785857	0.304895	FALSE	FALSE	FALSE	1.76678	1.65561
ENSG00000016402	6	137321108	137366298	-1	IL20RA	HGNC Symbol	protein_coding	ensembl_havana	0.0012011	8.28145e-05	0.985932	0.991925	-0.555351	-0.047173	0.000969003	0.0370465	FALSE	TRUE	TRUE	-462.368	-569.623
ENSG00000039537	5	41142336	41261540	-1	C6	HGNC Symbol	protein_coding	ensembl_havana	0.111448	0.0010581	0.100762	0.199296	0.0776475	0.00108889	0.67273	0.860846	FALSE	FALSE	FALSE	0.696713	1.0291
ENSG00000039560	5	34656342	34832732	1	RAI14	HGNC Symbol	protein_coding	ensembl_havana	0.0127791	0.00427321	0.851188	0.908121	-0.153237	-0.0634172	0.402417	0.692847	FALSE	FALSE	FALSE	-11.9913	-14.8407
ENSG00000039600	5	157052687	157098488	-1	SOX30	HGNC Symbol	protein_coding	ensembl_havana	-0.0951506	-0.00299825	0.161518	0.288211	0.3454	0.012505	0.0528431	0.248524	FALSE	FALSE	FALSE	-3.63003	-4.17076
ENSG00000039650	19	50364461	50371166	-1	PNKP	HGNC Symbol	protein_coding	ensembl_havana	0.224454	0.0477491	0.000844858	0.00371761	0.0522905	0.0132422	0.776237	0.912352	FALSE	FALSE	FALSE	0.232967	0.277328
ENSG00000039987	19	12862516	12869272	1	BEST2	HGNC Symbol	protein_coding	ensembl_havana	0.139478	0.00160009	0.039629	0.0943782	0.330148	0.00569088	0.0649758	0.277785	FALSE	FALSE	FALSE	2.36703	3.5566
ENSG00000040199	16	71671738	71758604	-1	PHLPP2	HGNC Symbol	protein_coding	ensembl_havana	0.210659	0.0837616	0.00176221	0.00694226	0.479711	0.23668	0.00546458	0.0784944	FALSE	FALSE	FALSE	2.27719	2.82564
ENSG00000040275	5	169010638	169031782	1	SPDL1	HGNC Symbol	protein_coding	ensembl_havana	0.0282907	0.00608682	0.677857	0.791518	-0.138364	-0.0308714	0.450123	0.730828	FALSE	FALSE	FALSE	-4.8908	-5.07185
ENSG00000040341	8	74332604	74659943	-1	STAU2	HGNC Symbol	protein_coding	ensembl_havana	-0.0873517	-0.0891502	0.198871	0.335895	0.0201472	0.0264015	0.912849	0.968567	FALSE	FALSE	FALSE	-0.230644	-0.296146
ENSG00000040487	1	19638820	19655794	1	PQLC2	HGNC Symbol	protein_coding	ensembl_havana	0.156804	0.0321551	0.0205461	0.0552066	0.0714351	0.0177728	0.697633	0.874343	FALSE	FALSE	FALSE	0.455569	0.552721
ENSG00000040531	17	3539762	3564836	1	CTNS	HGNC Symbol	protein_coding	ensembl_havana	-0.0587361	-0.0112942	0.388145	0.546221	-0.115981	-0.0421044	0.527306	0.779166	FALSE	FALSE	FALSE	1.97461	3.72797
ENSG00000040608	22	20228938	20270769	-1	RTN4R	HGNC Symbol	protein_coding	ensembl_havana	0.118428	0.0775333	0.081044	0.167295	0.236714	0.184477	0.192094	0.487803	FALSE	FALSE	FALSE	1.9988	2.37933
ENSG00000040633	17	7138347	7143041	-1	PHF23	HGNC Symbol	protein_coding	ensembl_havana	-0.196504	-0.0977368	0.00357839	0.0127514	-0.0942669	-0.0567429	0.607823	0.82594	FALSE	FALSE	FALSE	0.479721	0.580568
ENSG00000040731	5	24487209	24645087	-1	CDH10	HGNC Symbol	protein_coding	ensembl_havana	0.00719332	0.0132644	0.915901	0.948851	0.162482	0.465839	0.374275	0.67001	FALSE	FALSE	FALSE	22.5879	35.1195
ENSG00000040933	2	99061317	99210853	1	INPP4A	HGNC Symbol	protein_coding	ensembl_havana	0.16643	0.166274	0.0138794	0.0399468	0.364858	0.455773	0.0400514	0.215591	FALSE	FALSE	FALSE	2.19226	2.74109
ENSG00000041353	18	52385091	52562747	1	RAB27B	HGNC Symbol	protein_coding	ensembl_havana	-0.187654	-0.298516	0.00544446	0.0181072	-0.161018	-0.341437	0.378652	0.67326	FALSE	FALSE	FALSE	0.858058	1.14378
ENSG00000041357	15	78832747	78841604	1	PSMA4	HGNC Symbol	protein_coding	ensembl_havana	-0.413836	-0.223639	1.98324e-10	1.58657e-08	-0.372426	-0.280876	0.035806	0.20268	FALSE	FALSE	FALSE	0.899936	1.25593
ENSG00000041515	13	109248500	109860355	1	MYO16	HGNC Symbol	protein_coding	ensembl_havana	0.185016	0.313729	0.00614928	0.0200714	0.211915	0.590154	0.244278	0.546201	FALSE	FALSE	FALSE	1.14539	1.88109
ENSG00000041802	3	194361517	194393206	-1	LSG1	HGNC Symbol	protein_coding	ensembl_havana	-0.216444	-0.0788206	0.00130177	0.00537243	-0.249672	-0.101728	0.168172	0.458094	FALSE	FALSE	FALSE	1.15352	1.29063
ENSG00000041880	3	51976361	51982883	1	PARP3	HGNC Symbol	protein_coding	ensembl_havana	0.0514277	0.0135983	0.449976	0.605231	-0.00729372	-0.00297466	0.968397	0.989831	FALSE	FALSE	FALSE	-0.141825	-0.218753
ENSG00000041982	9	117782806	117880536	-1	TNC	HGNC Symbol	protein_coding	ensembl_havana	0.0470903	0.0988031	0.489147	0.640796	-0.0562367	-0.0718333	0.759827	0.903626	FALSE	FALSE	FALSE	-1.19423	-0.727035
ENSG00000041988	1	6684926	6695646	1	THAP3	HGNC Symbol	protein_coding	ensembl_havana	0.0654419	0.0116428	0.336193	0.493227	0.106791	0.031341	0.560745	0.797638	FALSE	FALSE	FALSE	1.63185	2.69189
ENSG00000042062	20	49202645	49308065	-1	FAM65C	HGNC Symbol	protein_coding	ensembl_havana	0.013506	0.000814523	0.842829	0.903351	-0.0114996	-0.000962025	0.950192	0.9822	FALSE	FALSE	FALSE	-0.851445	-1.18109
ENSG00000042088	14	90421283	90511106	1	TDP1	HGNC Symbol	protein_coding	ensembl_havana	-0.00164146	-0.000289941	0.980776	0.989181	0.107353	0.0242789	0.558673	0.797171	FALSE	FALSE	FALSE	-65.4008	-83.7373
ENSG00000042286	10	71857979	71892690	-1	AIFM2	HGNC Symbol	protein_coding	ensembl_havana	0.266417	0.0387138	6.79891e-05	0.000435012	0.312962	0.09851	0.0811486	0.309779	FALSE	FALSE	FALSE	1.17471	2.54457
ENSG00000042304	2	228474806	228498036	-1	C2orf83	HGNC Symbol	protein_coding	ensembl_havana	0.167292	0.00274269	0.0133873	0.0387494	-0.214663	-0.00188022	0.238073	0.539404	FALSE	FALSE	FALSE	-1.28316	-0.685537
ENSG00000042317	14	88851268	88936694	1	SPATA7	HGNC Symbol	protein_coding	ensembl_havana	-0.000711761	-0.000276755	0.991663	0.994728	-0.210997	-0.0998016	0.246374	0.548434	FALSE	FALSE	FALSE	296.444	360.614
ENSG00000042429	11	93517393	93547861	1	MED17	HGNC Symbol	protein_coding	ensembl_havana	-0.135301	-0.0166867	0.0460002	0.106531	0.0783783	0.0119255	0.669823	0.859623	FALSE	FALSE	FALSE	-0.579289	-0.714672
ENSG00000042445	2	85569211	85581743	-1	RETSAT	HGNC Symbol	protein_coding	ensembl_havana	-0.257845	-0.18284	0.000117893	0.000694877	-0.270214	-0.250535	0.134723	0.407909	FALSE	FALSE	FALSE	1.04797	1.37025
ENSG00000042493	2	85621871	85645555	-1	CAPG	HGNC Symbol	protein_coding	ensembl_havana	-0.0801693	-0.0565899	0.238486	0.38417	-0.138278	-0.312716	0.450408	0.731075	FALSE	FALSE	FALSE	1.72483	5.526
ENSG00000042753	19	47341393	47354249	-1	AP2S1	HGNC Symbol	protein_coding	ensembl_havana	-0.315261	-0.588458	2.03732e-06	2.25258e-05	-0.357526	-0.758967	0.0445415	0.227924	FALSE	FALSE	FALSE	1.13406	1.28975
ENSG00000042781	1	215796236	216596738	-1	USH2A	HGNC Symbol	protein_coding	ensembl_havana	0.186976	0.00234812	0.0056183	0.018595	0.337474	0.00704676	0.0589018	0.262945	FALSE	FALSE	FALSE	1.8049	3.00102
ENSG00000042813	7	49890017	50160925	-1	ZPBP	HGNC Symbol	protein_coding	ensembl_havana	-0.0518613	-0.000621297	0.44616	0.601843	-0.237262	-0.0032944	0.191037	0.48651	FALSE	FALSE	FALSE	4.57493	5.30246
ENSG00000042832	8	133879203	134147147	1	TG	HGNC Symbol	protein_coding	ensembl_havana	0.25888	0.0101605	0.000110427	0.000657756	0.279142	0.0152853	0.12182	0.386072	FALSE	FALSE	FALSE	1.07827	1.50439
ENSG00000042980	8	24151553	24216531	1	ADAM28	HGNC Symbol	protein_coding	ensembl_havana	-0.15616	-0.0488896	0.0210779	0.0563431	-0.418769	-0.132259	0.0170572	0.137586	FALSE	FALSE	FALSE	2.68167	2.70526
ENSG00000043039	11	129245835	129322171	1	BARX2	HGNC Symbol	protein_coding	ensembl_havana	0.119318	0.00807688	0.0787697	0.163499	0.246149	0.0231229	0.174453	0.466434	FALSE	FALSE	FALSE	2.06296	2.86285
ENSG00000043093	3	182655862	182703741	-1	DCUN1D1	HGNC Symbol	protein_coding	ensembl_havana	-0.298777	-0.165796	7.15623e-06	6.47034e-05	-0.277269	-0.213898	0.124448	0.390355	FALSE	FALSE	FALSE	0.928013	1.29012
ENSG00000043143	5	133860003	133918918	1	JADE2	HGNC Symbol	protein_coding	ensembl_havana	0.136946	0.0946634	0.0433956	0.101506	0.241512	0.249497	0.182974	0.476485	FALSE	FALSE	FALSE	1.76356	2.63562
ENSG00000043355	13	100634026	100639018	1	ZIC2	HGNC Symbol	protein_coding	ensembl_havana	0.0750806	0.0268496	0.269707	0.421177	-0.173404	-0.091462	0.342565	0.641626	FALSE	FALSE	FALSE	-2.30957	-3.40645
ENSG00000043462	5	169673241	169725231	-1	LCP2	HGNC Symbol	protein_coding	ensembl_havana	-0.132954	-0.0252331	0.0499407	0.113758	0.0483732	0.0184397	0.792622	0.921084	FALSE	FALSE	FALSE	-0.363834	-0.730774
ENSG00000043514	1	40306723	40349183	-1	TRIT1	HGNC Symbol	protein_coding	ensembl_havana	0.175338	0.0885823	0.00948443	0.0290556	0.224602	0.142799	0.216512	0.51778	FALSE	FALSE	FALSE	1.28097	1.61205
ENSG00000043591	10	115803806	115806667	1	ADRB1	HGNC Symbol	protein_coding	ensembl_havana	0.0642426	0.0270486	0.345143	0.502317	0.110574	0.062687	0.546863	0.790059	FALSE	FALSE	FALSE	1.7212	2.31757
ENSG00000044012	1	42619092	42621495	1	GUCA2B	HGNC Symbol	protein_coding	ensembl_havana	-0.0656778	-0.0005408	0.33445	0.491423	0.200721	0.00254226	0.270665	0.571911	FALSE	FALSE	FALSE	-3.05615	-4.70092
ENSG00000044090	6	43005355	43021683	-1	CUL7	HGNC Symbol	protein_coding	ensembl_havana	0.335674	0.11371	3.86041e-07	5.52931e-06	0.489013	0.236638	0.00450904	0.0712321	FALSE	FALSE	FALSE	1.45681	2.08105
ENSG00000044115	5	137946656	138270723	1	CTNNA1	HGNC Symbol	protein_coding	ensembl_havana	-0.237379	-0.470518	0.000407206	0.00199744	-0.228649	-0.572058	0.208128	0.507927	FALSE	FALSE	FALSE	0.963227	1.21581
ENSG00000044446	X	18910418	19002716	-1	PHKA2	HGNC Symbol	protein_coding	ensembl_havana	0.236613	0.0410011	0.00042567	0.00207679	0.182839	0.0434003	0.316526	0.617723	FALSE	FALSE	FALSE	0.772735	1.05852
ENSG00000044459	9	17134980	17503921	1	CNTLN	HGNC Symbol	protein_coding	ensembl_havana	0.117284	0.0121182	0.084043	0.172241	-0.0676299	-0.010419	0.713043	0.880676	FALSE	FALSE	FALSE	-0.576632	-0.85978
ENSG00000044524	3	89156674	89531284	1	EPHA3	HGNC Symbol	protein_coding	ensembl_havana	0.0589113	0.0309558	0.386728	0.544835	0.137804	0.102776	0.451978	0.732164	FALSE	FALSE	FALSE	2.33917	3.32009
ENSG00000044574	9	127997132	128003609	-1	HSPA5	HGNC Symbol	protein_coding	ensembl_havana	0.0048853	0.0183079	0.942828	0.965419	0.0193991	0.250457	0.916073	0.970141	FALSE	FALSE	FALSE	3.97092	13.6803
ENSG00000046604	18	29078006	29128971	1	DSG2	HGNC Symbol	protein_coding	ensembl_havana	0.0398606	0.00247039	0.55829	0.698866	-0.0208436	-0.00266367	0.909848	0.967404	FALSE	FALSE	FALSE	-0.522912	-1.07824
ENSG00000046647	X	14026398	14048012	-1	GEMIN8	HGNC Symbol	protein_coding	ensembl_havana	-0.00337599	-0.00137596	0.960473	0.976822	-0.0503603	-0.0227436	0.7843	0.916384	FALSE	FALSE	FALSE	14.9172	16.5293
ENSG00000046651	X	13752832	13787480	1	OFD1	HGNC Symbol	protein_coding	ensembl_havana	0.0929126	0.0493898	0.171654	0.302324	0.15907	0.140287	0.384523	0.67937	FALSE	FALSE	FALSE	1.71204	2.8404
ENSG00000046653	X	13789150	13956757	-1	GPM6B	HGNC Symbol	protein_coding	ensembl_havana	-0.262869	-4.43477	8.55793e-05	0.000529171	-0.403319	-7.40581	0.0220823	0.157188	FALSE	FALSE	FALSE	1.5343	1.66994
ENSG00000046774	X	141290131	141293076	-1	MAGEC2	HGNC Symbol	protein_coding	ensembl_havana	0.0502238	6.23225e-05	0.460667	0.614966	-0.0738154	-0.000174793	0.688053	0.86954	FALSE	FALSE	FALSE	-1.46973	-2.80465
ENSG00000046889	8	68864353	69149265	1	PREX2	HGNC Symbol	protein_coding	ensembl_havana	0.0051569	0.00923211	0.939655	0.963607	-0.289626	-0.398125	0.107865	0.35987	FALSE	FALSE	FALSE	-56.1628	-43.124
ENSG00000047056	10	1095478	1178237	1	WDR37	HGNC Symbol	protein_coding	ensembl_havana	0.148495	0.132916	0.0283748	0.071961	0.302594	0.377666	0.0923075	0.33095	FALSE	FALSE	FALSE	2.03774	2.84138
ENSG00000047188	5	112849380	112930982	1	YTHDC2	HGNC Symbol	protein_coding	ensembl_havana	-0.0505244	-0.0250237	0.457985	0.612587	0.179713	0.0951424	0.325013	0.625841	FALSE	FALSE	FALSE	-3.55696	-3.80209
ENSG00000047230	X	16606126	16731059	-1	CTPS2	HGNC Symbol	protein_coding	ensembl_havana	0.0214393	0.00529094	0.752941	0.84449	-0.0847438	-0.0274972	0.644697	0.846307	FALSE	FALSE	FALSE	-3.95273	-5.19704
ENSG00000047249	8	54628117	54756118	-1	ATP6V1H	HGNC Symbol	protein_coding	ensembl_havana	-0.206375	-0.508466	0.0021942	0.00839035	-0.28856	-0.823852	0.109226	0.362474	FALSE	FALSE	FALSE	1.39823	1.62027
ENSG00000047315	4	57843888	57897334	1	POLR2B	HGNC Symbol	protein_coding	ensembl_havana	-0.365093	-0.533538	2.81769e-08	6.65336e-07	-0.409159	-0.858123	0.0200558	0.149461	FALSE	FALSE	FALSE	1.1207	1.60836
ENSG00000047346	15	52873514	53002014	-1	FAM214A	HGNC Symbol	protein_coding	ensembl_havana	0.117689	0.0555298	0.082973	0.170541	0.0264307	0.015947	0.885824	0.958915	FALSE	FALSE	FALSE	0.224582	0.28718
ENSG00000047365	4	35949843	36246131	-1	ARAP2	HGNC Symbol	protein_coding	ensembl_havana	-0.178684	-0.444266	0.00818393	0.0255831	-0.323188	-0.930743	0.0711912	0.290876	FALSE	FALSE	FALSE	1.80871	2.09502
ENSG00000047410	1	186280784	186344825	-1	TPR	HGNC Symbol	protein_coding	ensembl_havana	-0.0312469	-0.020154	0.646367	0.767766	-0.308096	-0.288135	0.0862489	0.319211	FALSE	FALSE	FALSE	9.86003	14.2967
ENSG00000047457	3	148880197	148939842	-1	CP	HGNC Symbol	protein_coding	ensembl_havana	0.112562	0.178188	0.0973824	0.193914	-0.107315	-0.358139	0.558813	0.797171	FALSE	FALSE	FALSE	-0.953385	-2.0099
ENSG00000047578	16	27561454	27791690	1	KIAA0556	HGNC Symbol	protein_coding	ensembl_havana	0.40886	0.099874	3.41601e-10	2.42284e-08	0.521103	0.190799	0.00222729	0.0513084	FALSE	FALSE	FALSE	1.27453	1.9104
ENSG00000047579	6	15523032	15663289	-1	DTNBP1	HGNC Symbol	protein_coding	ensembl_havana	0.101143	0.0285151	0.136593	0.253685	0.198878	0.0736992	0.27518	0.577441	FALSE	FALSE	FALSE	1.9663	2.58457
ENSG00000047597	X	37545012	37591383	1	XK	HGNC Symbol	protein_coding	ensembl_havana	-0.108825	-0.0557368	0.109086	0.212146	0.0449514	0.0278431	0.807006	0.927684	FALSE	FALSE	FALSE	-0.413059	-0.499546
ENSG00000047617	12	5641035	6055398	-1	ANO2	HGNC Symbol	protein_coding	ensembl_havana	0.309185	0.0352192	3.2661e-06	3.32867e-05	-0.0135258	-0.00213291	0.94143	0.978892	FALSE	FALSE	FALSE	-0.0437467	-0.060561
ENSG00000047621	12	4596894	4647674	-1	C12orf4	HGNC Symbol	protein_coding	ensembl_havana	-0.214246	-0.127892	0.00146186	0.00592228	-0.0035275	-0.00231654	0.984713	0.994891	FALSE	FALSE	FALSE	0.0164647	0.0181132
ENSG00000047634	X	17755588	17773105	1	SCML1	HGNC Symbol	protein_coding	ensembl_havana	-0.138916	-0.0353937	0.0404406	0.09581	-0.29387	-0.0739591	0.102571	0.349779	FALSE	FALSE	FALSE	2.11546	2.08961
ENSG00000047644	X	9983602	10112518	1	WWC3	HGNC Symbol	protein_coding	ensembl_havana	0.197946	0.0701168	0.00333617	0.0120022	0.0270281	0.0119796	0.88326	0.958224	FALSE	FALSE	FALSE	0.136543	0.170852
ENSG00000047648	X	11136239	11683821	-1	ARHGAP6	HGNC Symbol	protein_coding	ensembl_havana	0.177878	0.0111787	0.00848175	0.0263721	-0.108286	-0.0109734	0.555242	0.79545	FALSE	FALSE	FALSE	-0.608763	-0.98163
ENSG00000047662	4	17630929	17783135	-1	FAM184B	HGNC Symbol	protein_coding	ensembl_havana	0.198383	0.0823296	0.00326587	0.0117825	0.251546	0.109968	0.164895	0.454173	FALSE	FALSE	FALSE	1.26798	1.3357
ENSG00000047849	3	47892182	48130769	-1	MAP4	HGNC Symbol	protein_coding	ensembl_havana	0.059325	0.100515	0.383397	0.541569	-0.163705	-0.630269	0.370643	0.66735	FALSE	FALSE	FALSE	-2.75946	-6.27038
ENSG00000047932	6	117639374	117923691	-1	GOPC	HGNC Symbol	protein_coding	ensembl_havana	-0.24132	-0.247574	0.000323324	0.00164322	-0.0753648	-0.105385	0.681843	0.865855	FALSE	FALSE	FALSE	0.312302	0.425669
ENSG00000047936	6	117609463	117747018	-1	ROS1	HGNC Symbol	protein_coding	ensembl_havana	0.130666	0.0638495	0.0540491	0.121043	0.318335	0.249674	0.0757914	0.300604	FALSE	FALSE	FALSE	2.43624	3.91034
ENSG00000140323	15	40650436	40663257	1	DISP2	HGNC Symbol	protein_coding	ensembl_havana	0.411171	0.191168	2.65665e-10	2.01884e-08	0.646148	0.45077	6.47861e-05	0.016334	FALSE	TRUE	TRUE	1.57148	2.35798
ENSG00000048052	7	18126572	19042039	1	HDAC9	HGNC Symbol	protein_coding	ensembl_havana	0.0316614	0.0204216	0.642	0.764571	0.124186	0.112343	0.498289	0.761391	FALSE	FALSE	FALSE	3.92233	5.50116
ENSG00000048140	5	176074388	176086058	1	TSPAN17	HGNC Symbol	protein_coding	ensembl_havana	0.0597669	0.0349534	0.379857	0.538475	0.0679635	0.0491624	0.711687	0.880034	FALSE	FALSE	FALSE	1.13714	1.40651
ENSG00000048162	5	175810949	175815976	-1	NOP16	HGNC Symbol	protein_coding	ensembl_havana	-0.137627	-0.033631	0.0423535	0.0996543	0.0138485	0.00361933	0.940035	0.978212	FALSE	FALSE	FALSE	-0.100623	-0.107619
ENSG00000048342	4	15471489	15603180	1	CC2D2A	HGNC Symbol	protein_coding	ensembl_havana	0.298101	0.0599572	7.52264e-06	6.73676e-05	-0.176864	-0.0467076	0.332868	0.633553	FALSE	FALSE	FALSE	-0.593304	-0.779016
ENSG00000186409	1	42929001	43120335	1	CCDC30	HGNC Symbol	protein_coding	ensembl_havana	0.344518	0.0602202	1.8073e-07	2.99393e-06	0.612799	0.147485	0.000192699	0.021651	FALSE	TRUE	TRUE	1.77871	2.44909
ENSG00000048405	7	126986844	127071978	-1	ZNF800	HGNC Symbol	protein_coding	ensembl_havana	0.0999896	0.0420895	0.141147	0.260327	0.197673	0.118844	0.27816	0.58073	FALSE	FALSE	FALSE	1.97693	2.82359
ENSG00000048462	16	12058964	12061925	1	TNFRSF17	HGNC Symbol	protein_coding	ensembl_havana	-0.00174029	-6.00656e-05	0.979618	0.988653	0.00674939	8.56859e-05	0.970755	0.990419	FALSE	FALSE	FALSE	-3.87832	-1.42654
ENSG00000048471	16	12070594	12668146	1	SNX29	HGNC Symbol	protein_coding	ensembl_havana	0.128631	0.0463633	0.0579369	0.127984	-0.0970197	-0.0448089	0.597333	0.82007	FALSE	FALSE	FALSE	-0.75425	-0.966474
ENSG00000048540	12	16701307	16763528	-1	LMO3	HGNC Symbol	protein_coding	ensembl_havana	-0.0915963	-0.306007	0.177832	0.310652	-0.115636	-0.605361	0.528545	0.77977	FALSE	FALSE	FALSE	1.26245	1.97826
ENSG00000048544	6	42174539	42185603	-1	MRPS10	HGNC Symbol	protein_coding	ensembl_havana	-0.384886	-0.403906	4.14963e-09	1.49091e-07	-0.0813086	-0.0848143	0.658211	0.854391	FALSE	FALSE	FALSE	0.211254	0.209985
ENSG00000048545	6	42123144	42147794	1	GUCA1A	HGNC Symbol	protein_coding	ensembl_havana	-0.0610035	-0.0130236	0.370059	0.527868	0.101279	0.0157593	0.581259	0.810383	FALSE	FALSE	FALSE	-1.66021	-1.21006
ENSG00000048649	11	77371041	77532063	-1	RSF1	HGNC Symbol	protein_coding	ensembl_havana	0.153294	0.0644077	0.0235901	0.0617905	-0.0203892	-0.0121212	0.911806	0.968106	FALSE	FALSE	FALSE	-0.133007	-0.188195
ENSG00000048707	1	12290124	12572099	1	VPS13D	HGNC Symbol	protein_coding	ensembl_havana	0.227743	0.170302	0.000704334	0.00318714	0.265317	0.292922	0.142214	0.418632	FALSE	FALSE	FALSE	1.16498	1.72002
ENSG00000048740	10	11047259	11378674	1	CELF2	HGNC Symbol	protein_coding	ensembl_havana	0.292643	1.06852	1.12038e-05	9.39782e-05	0.423566	2.03399	0.0157061	0.132114	FALSE	FALSE	FALSE	1.44738	1.90356
ENSG00000048828	9	96214004	96328397	1	FAM120A	HGNC Symbol	protein_coding	ensembl_havana	0.154459	0.0831178	0.0225389	0.059583	0.14009	0.193314	0.444438	0.726274	FALSE	FALSE	FALSE	0.906968	2.32578
ENSG00000048991	2	136289025	136482840	1	R3HDM1	HGNC Symbol	protein_coding	ensembl_havana	0.339757	1.73269	2.72738e-07	4.16169e-06	0.443329	3.1399	0.0110432	0.110031	FALSE	FALSE	FALSE	1.30484	1.81215
ENSG00000049089	1	40766159	40783488	-1	COL9A2	HGNC Symbol	protein_coding	ensembl_havana	-0.112692	-0.154918	0.0969931	0.193262	-0.312687	-0.64674	0.0814308	0.310326	FALSE	FALSE	FALSE	2.77469	4.17473
ENSG00000049130	12	88886570	88974628	-1	KITLG	HGNC Symbol	protein_coding	ensembl_havana	-0.0641095	-0.0801324	0.346145	0.503355	-0.148207	-0.239615	0.418219	0.70632	FALSE	FALSE	FALSE	2.31178	2.99024
ENSG00000049167	5	60169658	60240900	-1	ERCC8	HGNC Symbol	protein_coding	ensembl_havana	-0.131474	-0.0232681	0.0525682	0.118391	-0.0131556	-0.00229496	0.94303	0.979628	FALSE	FALSE	FALSE	0.100063	0.0986309
ENSG00000049192	5	64444563	64777747	-1	ADAMTS6	HGNC Symbol	protein_coding	ensembl_havana	0.108611	0.00509791	0.109789	0.213383	-0.116036	-0.00662665	0.527108	0.779111	FALSE	FALSE	FALSE	-1.06836	-1.29988
ENSG00000049239	1	9294834	9331396	1	H6PD	HGNC Symbol	protein_coding	ensembl_havana	0.0993397	0.0324125	0.143763	0.263881	-0.0634577	-0.0389171	0.730067	0.889845	FALSE	FALSE	FALSE	-0.638795	-1.20068
ENSG00000049245	1	7831329	7841492	1	VAMP3	HGNC Symbol	protein_coding	ensembl_havana	-0.21511	-0.616063	0.0013969	0.00570618	-0.35409	-0.938304	0.04678	0.233362	FALSE	FALSE	FALSE	1.64609	1.52307
ENSG00000049246	1	7844380	7905237	1	PER3	HGNC Symbol	protein_coding	ensembl_havana	0.195729	0.139525	0.003715	0.013155	0.079655	0.0704066	0.664754	0.857418	FALSE	FALSE	FALSE	0.406967	0.504616
ENSG00000049247	1	7903143	7913572	-1	UTS2	HGNC Symbol	protein_coding	ensembl_havana	0.0863459	0.00110714	0.204111	0.342663	0.0256578	0.000475077	0.889142	0.960422	FALSE	FALSE	FALSE	0.297151	0.429102
ENSG00000049249	1	7979907	8000926	-1	TNFRSF9	HGNC Symbol	protein_coding	ensembl_havana	0.0155215	0.000147268	0.819749	0.887756	-0.198605	-0.00134267	0.275854	0.57822	FALSE	FALSE	FALSE	-12.7955	-9.11723
ENSG00000049283	17	48609904	48621111	1	EPN3	HGNC Symbol	protein_coding	ensembl_havana	0.164623	0.0118884	0.0149624	0.0424804	0.214195	0.0314073	0.23912	0.540488	FALSE	FALSE	FALSE	1.30112	2.64185
ENSG00000049323	2	33172039	33624576	1	LTBP1	HGNC Symbol	protein_coding	ensembl_havana	-0.044999	-0.0184439	0.508665	0.658706	-0.0928264	-0.0502629	0.613343	0.829897	FALSE	FALSE	FALSE	2.06286	2.72517
ENSG00000049449	11	31833939	32127301	1	RCN1	HGNC Symbol	protein_coding	ensembl_havana	0.0282267	0.0138756	0.678545	0.791891	0.127089	0.106715	0.488223	0.754038	FALSE	FALSE	FALSE	4.50243	7.69085
ENSG00000049540	7	73442119	73484237	1	ELN	HGNC Symbol	protein_coding	ensembl_havana	0.15704	0.0296959	0.0203546	0.0548074	-0.0271387	-0.00662071	0.882786	0.957992	FALSE	FALSE	FALSE	-0.172814	-0.22295
ENSG00000049541	7	73645829	73668774	-1	RFC2	HGNC Symbol	protein_coding	ensembl_havana	-0.149346	-0.0475085	0.0274701	0.0700098	-0.0399868	-0.0145237	0.827985	0.936623	FALSE	FALSE	FALSE	0.267746	0.305706
ENSG00000048392	8	103216730	103251346	-1	RRM2B	HGNC Symbol	protein_coding	ensembl_havana	-0.375602	-0.326998	1.0355e-08	3.00656e-07	-0.539793	-0.591287	0.00142968	0.0430468	FALSE	TRUE	TRUE	1.43714	1.80822
ENSG00000049656	5	1317859	1345214	-1	CLPTM1L	HGNC Symbol	protein_coding	ensembl_havana	-0.224869	-0.0555088	0.00082583	0.00364729	-0.225918	-0.0636131	0.21376	0.514996	FALSE	FALSE	FALSE	1.00467	1.146
ENSG00000049759	18	55711599	56068772	1	NEDD4L	HGNC Symbol	protein_coding	ensembl_havana	0.246609	0.238192	0.000235839	0.0012626	0.483928	0.60983	0.00501183	0.0753177	FALSE	FALSE	FALSE	1.96232	2.56025
ENSG00000049768	X	49106897	49121288	-1	FOXP3	HGNC Symbol	protein_coding	ensembl_havana	0.185398	0.00378689	0.00604237	0.0197831	0.12462	0.00498493	0.496779	0.760728	FALSE	FALSE	FALSE	0.672175	1.31636
ENSG00000049769	X	49126306	49157929	1	PPP1R3F	HGNC Symbol	protein_coding	ensembl_havana	-0.016037	-0.00849674	0.813869	0.885067	0.203032	0.156972	0.265071	0.567205	FALSE	FALSE	FALSE	-12.6602	-18.4743
ENSG00000049860	5	73935848	74018472	1	HEXB	HGNC Symbol	protein_coding	ensembl_havana	-0.296601	-0.133065	8.3997e-06	7.38881e-05	-0.481182	-0.263805	0.00530275	0.0774733	FALSE	FALSE	FALSE	1.62232	1.98252
ENSG00000049883	5	71616194	71656052	1	PTCD2	HGNC Symbol	protein_coding	ensembl_havana	-0.0405254	-0.00452278	0.55174	0.693381	0.124409	0.0189666	0.497515	0.761126	FALSE	FALSE	FALSE	-3.0699	-4.19356
ENSG00000050030	X	73952684	74145282	-1	KIAA2022	HGNC Symbol	protein_coding	ensembl_havana	0.0605231	0.048623	0.373846	0.532359	0.0978869	0.0986821	0.594045	0.818061	FALSE	FALSE	FALSE	1.61735	2.02953
ENSG00000050130	14	59951161	59972128	1	JKAMP	HGNC Symbol	protein_coding	ensembl_havana	-0.436231	-0.287544	1.5331e-11	2.70209e-09	-0.417286	-0.315932	0.017494	0.139243	FALSE	FALSE	FALSE	0.956572	1.09873
ENSG00000050165	11	11984653	12031316	-1	DKK3	HGNC Symbol	protein_coding	ensembl_havana	-0.222075	-1.92654	0.000962145	0.00415541	-0.160105	-1.81051	0.381397	0.676657	FALSE	FALSE	FALSE	0.720952	0.939775
ENSG00000050327	7	144052381	144077725	1	ARHGEF5	HGNC Symbol	protein_coding	ensembl_havana	0.108406	0.00264579	0.110466	0.214437	-0.170787	-0.00363465	0.350008	0.648833	FALSE	FALSE	FALSE	-1.57544	-1.37375
ENSG00000050344	7	26191860	26226745	1	NFE2L3	HGNC Symbol	protein_coding	ensembl_havana	0.0549502	0.0121778	0.419508	0.576214	0.127621	0.0408381	0.486387	0.753642	FALSE	FALSE	FALSE	2.32249	3.3535
ENSG00000050393	6	13786789	13814800	-1	MCUR1	HGNC Symbol	protein_coding	ensembl_havana	-0.0949589	-0.0334975	0.162368	0.289565	0.0176406	0.00817929	0.923658	0.973646	FALSE	FALSE	FALSE	-0.185771	-0.244176
ENSG00000050405	12	50569571	50677329	-1	LIMA1	HGNC Symbol	protein_coding	ensembl_havana	-0.0149038	-0.00626431	0.826806	0.893227	-0.236033	-0.128796	0.193414	0.489591	FALSE	FALSE	FALSE	15.8371	20.5603
ENSG00000050426	12	51441745	51454207	1	LETMD1	HGNC Symbol	protein_coding	ensembl_havana	-0.102339	-0.0397534	0.131992	0.246865	-0.132195	-0.0743941	0.470769	0.746294	FALSE	FALSE	FALSE	1.29173	1.87139
ENSG00000050438	12	51785101	51902980	1	SLC4A8	HGNC Symbol	protein_coding	ensembl_havana	0.00137829	0.00117535	0.983857	0.991051	0.119515	0.156473	0.51471	0.771338	FALSE	FALSE	FALSE	86.7123	133.128
ENSG00000050555	9	133884469	133969860	1	LAMC3	HGNC Symbol	protein_coding	ensembl_havana	0.151956	0.0235918	0.0248487	0.0644698	0.0167256	0.00231187	0.927607	0.975152	FALSE	FALSE	FALSE	0.110069	0.0979948
ENSG00000050628	1	71318036	71513491	-1	PTGER3	HGNC Symbol	protein_coding	ensembl_havana	-0.00901033	-0.00343703	0.894768	0.936328	-0.0787096	-0.0389018	0.668506	0.858679	FALSE	FALSE	FALSE	8.73549	11.3184
ENSG00000050730	4	122052563	122148621	-1	TNIP3	HGNC Symbol	protein_coding	ensembl_havana	-0.266679	-0.0141034	6.68358e-05	0.000428683	-0.0798388	-0.00450696	0.664025	0.85717	FALSE	FALSE	FALSE	0.299382	0.319566
ENSG00000050748	5	179660143	179719099	-1	MAPK9	HGNC Symbol	protein_coding	ensembl_havana	-0.212629	-0.383044	0.00159095	0.00636446	-0.135595	-0.342118	0.459328	0.737965	FALSE	FALSE	FALSE	0.63771	0.893157
ENSG00000050767	5	177664619	178017556	-1	COL23A1	HGNC Symbol	protein_coding	ensembl_havana	0.159063	0.0333443	0.0187728	0.0512544	0.250615	0.0578762	0.166518	0.455967	FALSE	FALSE	FALSE	1.57557	1.73571
ENSG00000050820	16	75262928	75301951	-1	BCAR1	HGNC Symbol	protein_coding	ensembl_havana	0.209938	0.0866919	0.00182897	0.00716987	0.290988	0.145832	0.106144	0.357009	FALSE	FALSE	FALSE	1.38607	1.68219
ENSG00000051009	11	6232565	6255941	-1	FAM160A2	HGNC Symbol	protein_coding	ensembl_havana	0.191638	0.0902065	0.00451696	0.015474	0.481554	0.298808	0.00526253	0.0772486	FALSE	FALSE	FALSE	2.51283	3.31249
ENSG00000051108	16	56965960	56977798	1	HERPUD1	HGNC Symbol	protein_coding	ensembl_havana	-0.0663264	-0.0666422	0.329688	0.486442	-0.158364	-0.319033	0.386666	0.681275	FALSE	FALSE	FALSE	2.38764	4.78724
ENSG00000051128	19	19040010	19052070	-1	HOMER3	HGNC Symbol	protein_coding	ensembl_havana	-0.13376	-0.0227887	0.0485565	0.111187	-0.312822	-0.0797524	0.081292	0.31003	FALSE	FALSE	FALSE	2.33868	3.49965
ENSG00000051180	15	40986972	41024354	1	RAD51	HGNC Symbol	protein_coding	ensembl_havana	-0.0463506	-0.0010653	0.496004	0.646957	-0.20695	-0.00636829	0.255762	0.557839	FALSE	FALSE	FALSE	4.46488	5.97791
ENSG00000051341	3	121150278	121264853	-1	POLQ	HGNC Symbol	protein_coding	ensembl_havana	0.258306	0.01389	0.000114513	0.000677872	0.120927	0.0101116	0.509719	0.767417	FALSE	FALSE	FALSE	0.468153	0.727976
ENSG00000051382	3	138372860	138553780	-1	PIK3CB	HGNC Symbol	protein_coding	ensembl_havana	-0.0125534	-0.0114898	0.853786	0.90922	0.189331	0.182531	0.299348	0.602995	FALSE	FALSE	FALSE	-15.0821	-15.8865
ENSG00000051523	16	88709691	88717560	-1	CYBA	HGNC Symbol	protein_coding	ensembl_havana	-0.0683805	-0.0217576	0.314898	0.471006	-0.023301	-0.0140271	0.89927	0.963372	FALSE	FALSE	FALSE	0.340756	0.644699
ENSG00000051596	5	175344876	175461683	-1	THOC3	HGNC Symbol	protein_coding	ensembl_havana	-0.0790573	-0.0359811	0.245082	0.392386	0.0841732	0.0378355	0.646934	0.847245	FALSE	FALSE	FALSE	-1.06471	-1.05154
ENSG00000051620	6	138724668	138743334	1	HEBP2	HGNC Symbol	protein_coding	ensembl_havana	0.0625602	0.0103604	0.357949	0.515625	0.0166918	0.00545587	0.927753	0.97516	FALSE	FALSE	FALSE	0.266811	0.526608
ENSG00000051825	12	123636867	123728561	-1	MPHOSPH9	HGNC Symbol	protein_coding	ensembl_havana	0.336714	0.111789	3.53527e-07	5.14441e-06	0.497433	0.198833	0.00377155	0.0652028	FALSE	FALSE	FALSE	1.47732	1.77864
ENSG00000052126	12	19282648	19529334	1	PLEKHA5	HGNC Symbol	protein_coding	ensembl_havana	0.334984	0.222365	4.09192e-07	5.81739e-06	0.507291	0.410029	0.0030424	0.0593392	FALSE	FALSE	FALSE	1.51438	1.84395
ENSG00000052344	16	31142756	31147083	-1	PRSS8	HGNC Symbol	protein_coding	ensembl_havana	0.199294	0.00266643	0.00312341	0.0113519	0.416418	0.00648813	0.0177538	0.139879	FALSE	FALSE	FALSE	2.08947	2.43327
ENSG00000052723	1	115312100	115323306	-1	SIKE1	HGNC Symbol	protein_coding	ensembl_havana	-0.224737	-0.0962142	0.000831825	0.00366785	-0.188256	-0.097882	0.302152	0.605115	FALSE	FALSE	FALSE	0.837671	1.01733
ENSG00000052749	10	99116115	99161127	-1	RRP12	HGNC Symbol	protein_coding	ensembl_havana	0.191493	0.0517592	0.00454818	0.0155726	0.33926	0.182864	0.0574908	0.260404	FALSE	FALSE	FALSE	1.77166	3.53298
ENSG00000052795	4	159690290	159829201	1	FNIP2	HGNC Symbol	protein_coding	ensembl_havana	-0.0202399	-0.0102669	0.766352	0.852937	0.210196	0.10787	0.248214	0.54973	FALSE	FALSE	FALSE	-10.3853	-10.5065
ENSG00000052802	4	166248775	166264312	1	MSMO1	HGNC Symbol	protein_coding	ensembl_havana	-0.267828	-0.932127	6.19859e-05	0.000404302	-0.255772	-1.14068	0.157677	0.443641	FALSE	FALSE	FALSE	0.954983	1.22374
ENSG00000052841	11	43380482	43516483	1	TTC17	HGNC Symbol	protein_coding	ensembl_havana	0.283723	0.087619	2.11159e-05	0.000161813	0.383225	0.151641	0.0303863	0.185146	FALSE	FALSE	FALSE	1.3507	1.73069
ENSG00000052850	11	44281994	44331716	-1	ALX4	HGNC Symbol	protein_coding	ensembl_havana	0.00890906	0.000164741	0.895944	0.937109	-0.11216	-0.00361658	0.541092	0.786594	FALSE	FALSE	FALSE	-12.5894	-21.9531
ENSG00000053108	5	132532147	132948255	-1	FSTL4	HGNC Symbol	protein_coding	ensembl_havana	0.253495	0.163826	0.000154778	0.000878223	0.470355	0.495905	0.00659542	0.0864473	FALSE	FALSE	FALSE	1.85548	3.02702
ENSG00000053254	14	89591215	90085493	-1	FOXN3	HGNC Symbol	protein_coding	ensembl_havana	0.137792	0.0542073	0.0421045	0.0991883	0.218824	0.0901597	0.228878	0.531364	FALSE	FALSE	FALSE	1.58807	1.66324
ENSG00000053328	6	110567131	110679475	-1	METTL24	HGNC Symbol	protein_coding	ensembl_havana	0.112934	0.0180269	0.0962742	0.192147	-0.00974636	-0.00195812	0.957779	0.984804	FALSE	FALSE	FALSE	-0.0863013	-0.108622
ENSG00000053371	1	19630459	19638640	-1	AKR7A2	HGNC Symbol	protein_coding	ensembl_havana	-0.0505867	-0.0336521	0.45743	0.612162	-0.103974	-0.0762446	0.571187	0.804821	FALSE	FALSE	FALSE	2.05536	2.26567
ENSG00000053372	1	19578033	19586622	1	MRTO4	HGNC Symbol	protein_coding	ensembl_havana	-0.139636	-0.0865775	0.0394026	0.0938975	-0.144253	-0.102481	0.43088	0.715496	FALSE	FALSE	FALSE	1.03306	1.18369
ENSG00000053438	20	36149617	36152092	1	NNAT	HGNC Symbol	protein_coding	ensembl_havana	-0.000826014	-0.00725028	0.990325	0.994097	-0.00175853	-0.0147819	0.992379	0.997985	FALSE	FALSE	FALSE	2.12894	2.0388
ENSG00000053501	19	17326155	17330638	1	USE1	HGNC Symbol	protein_coding	ensembl_havana	-0.0932564	-0.0259304	0.170067	0.300385	-0.210377	-0.0589366	0.247799	0.549184	FALSE	FALSE	FALSE	2.2559	2.27287
ENSG00000053524	3	182895831	183146566	-1	MCF2L2	HGNC Symbol	protein_coding	ensembl_havana	0.374229	0.20549	1.18267e-08	3.3306e-07	0.339485	0.223797	0.0573151	0.25998	FALSE	FALSE	FALSE	0.907159	1.08909
ENSG00000053702	12	2934514	2944710	-1	NRIP2	HGNC Symbol	protein_coding	ensembl_havana	-0.261553	-0.073031	9.31285e-05	0.000569416	-0.31352	-0.121232	0.0805792	0.30908	FALSE	FALSE	FALSE	1.19869	1.66
ENSG00000053747	18	21269407	21535030	1	LAMA3	HGNC Symbol	protein_coding	ensembl_havana	0.337549	0.034958	3.29319e-07	4.87739e-06	0.239869	0.0350467	0.186061	0.48033	FALSE	FALSE	FALSE	0.71062	1.00254
ENSG00000053770	14	57735627	57756797	1	AP5M1	HGNC Symbol	protein_coding	ensembl_havana	-0.217071	-0.144433	0.00125913	0.00522818	-0.217595	-0.204667	0.231569	0.534039	FALSE	FALSE	FALSE	1.00241	1.41704
ENSG00000053900	4	25378835	25420120	1	ANAPC4	HGNC Symbol	protein_coding	ensembl_havana	-0.0948188	-0.0373339	0.162992	0.290339	-0.10419	-0.0440277	0.570385	0.804018	FALSE	FALSE	FALSE	1.09883	1.1793
ENSG00000053918	11	2465914	2870339	1	KCNQ1	HGNC Symbol	protein_coding	ensembl_havana	-0.00216539	-0.000106	0.974641	0.985708	-0.311864	-0.0295592	0.0822792	0.312262	FALSE	FALSE	FALSE	144.022	278.86
ENSG00000054116	1	36602173	36615098	-1	TRAPPC3	HGNC Symbol	protein_coding	ensembl_havana	-0.330742	-0.172641	5.83484e-07	7.84499e-06	-0.29558	-0.206596	0.100494	0.345926	FALSE	FALSE	FALSE	0.893687	1.19668
ENSG00000054118	1	36690017	36770958	1	THRAP3	HGNC Symbol	protein_coding	ensembl_havana	-0.195502	-0.226791	0.00375587	0.0132654	-0.20218	-0.30777	0.267126	0.568923	FALSE	FALSE	FALSE	1.03416	1.35706
ENSG00000054148	9	139743176	139745488	1	PHPT1	HGNC Symbol	protein_coding	ensembl_havana	-0.191675	-0.186111	0.00450918	0.0154557	-0.132879	-0.158036	0.468456	0.744646	FALSE	FALSE	FALSE	0.693251	0.849148
ENSG00000054179	9	139942550	139948497	-1	ENTPD2	HGNC Symbol	protein_coding	ensembl_havana	0.212459	0.0420774	0.0016051	0.00640634	0.0602068	0.0133343	0.74342	0.897957	FALSE	FALSE	FALSE	0.283381	0.316901
ENSG00000054219	2	160628362	160761260	-1	LY75	HGNC Symbol	protein_coding	ensembl_havana	-0.127027	-0.00365864	0.0611605	0.133718	-0.0566714	-0.00220652	0.758025	0.902668	FALSE	FALSE	FALSE	0.446138	0.603098
ENSG00000054267	1	235294949	235491534	-1	ARID4B	HGNC Symbol	protein_coding	ensembl_havana	-0.0896469	-0.0482958	0.18728	0.322146	-0.194695	-0.140007	0.28561	0.58906	FALSE	FALSE	FALSE	2.17179	2.89894
ENSG00000054277	1	241753404	241840678	-1	OPN3	HGNC Symbol	protein_coding	ensembl_havana	-0.178465	-0.180897	0.00826408	0.0257874	-0.197881	-0.197807	0.277643	0.580196	FALSE	FALSE	FALSE	1.1088	1.09348
ENSG00000054282	1	243419320	243663394	1	SDCCAG8	HGNC Symbol	protein_coding	ensembl_havana	0.0287349	0.0194657	0.673088	0.78838	-0.111506	-0.119456	0.543469	0.787858	FALSE	FALSE	FALSE	-3.88049	-6.13675
ENSG00000054356	2	220154345	220174370	-1	PTPRN	HGNC Symbol	protein_coding	ensembl_havana	0.126871	0.275562	0.0614813	0.134158	0.290237	0.836026	0.10709	0.358402	FALSE	FALSE	FALSE	2.28766	3.03389
ENSG00000054392	1	210501596	210849638	1	HHAT	HGNC Symbol	protein_coding	ensembl_havana	0.0674024	0.0103885	0.321886	0.478383	-0.160845	-0.0299362	0.379174	0.673994	FALSE	FALSE	FALSE	-2.38633	-2.88167
ENSG00000054523	1	10270863	10441661	1	KIF1B	HGNC Symbol	protein_coding	ensembl_havana	0.193655	0.376892	0.00410384	0.0142862	0.0451814	0.158342	0.806037	0.927313	FALSE	FALSE	FALSE	0.233308	0.420127
ENSG00000054598	6	1610681	1614127	1	FOXC1	HGNC Symbol	protein_coding	ensembl_havana	-0.00466784	-0.000805967	0.945369	0.967342	-0.190324	-0.079447	0.296774	0.600397	FALSE	FALSE	FALSE	40.7735	98.5735
ENSG00000054611	22	47158518	47571336	1	TBC1D22A	HGNC Symbol	protein_coding	ensembl_havana	0.27531	0.0537035	3.76476e-05	0.000264472	0.24632	0.0803491	0.174145	0.466211	FALSE	FALSE	FALSE	0.894699	1.49616
ENSG00000054654	14	64319683	64693165	1	SYNE2	HGNC Symbol	protein_coding	ensembl_havana	0.107089	0.0280816	0.114887	0.221381	-0.0139616	-0.0066357	0.939546	0.978078	FALSE	FALSE	FALSE	-0.130374	-0.236301
ENSG00000054690	14	68000018	68056329	1	PLEKHH1	HGNC Symbol	protein_coding	ensembl_havana	-0.0954751	-0.52918	0.160087	0.28627	-0.214305	-1.63077	0.238873	0.540201	FALSE	FALSE	FALSE	2.24462	3.0817
ENSG00000054793	20	50213053	50385173	-1	ATP9A	HGNC Symbol	protein_coding	ensembl_havana	0.0826679	0.344054	0.224121	0.367397	0.228198	1.63009	0.209052	0.508778	FALSE	FALSE	FALSE	2.76041	4.73788
ENSG00000054796	20	55904815	55919050	1	SPO11	HGNC Symbol	protein_coding	ensembl_havana	-0.0374154	-7.02256e-05	0.582698	0.718088	NA	0	NA	NA	FALSE	#VALUE!	#VALUE!	#VALUE!	0
ENSG00000054803	20	54572496	54580528	-1	CBLN4	HGNC Symbol	protein_coding	ensembl_havana	-0.131306	-0.207177	0.0528734	0.118953	-0.277791	-0.624511	0.123712	0.388961	FALSE	FALSE	FALSE	2.1156	3.01438
ENSG00000054938	11	74407474	74442430	-1	CHRDL2	HGNC Symbol	protein_coding	ensembl_havana	0.0611193	0.000764554	0.369149	0.527	0.0483608	0.000749137	0.792674	0.921084	FALSE	FALSE	FALSE	0.791253	0.979836
ENSG00000054965	11	73111532	73309234	-1	FAM168A	HGNC Symbol	protein_coding	ensembl_havana	0.144314	0.213158	0.0331975	0.0818504	0.255748	0.423588	0.157717	0.443686	FALSE	FALSE	FALSE	1.77216	1.9872
ENSG00000054967	11	73087309	73108519	1	RELT	HGNC Symbol	protein_coding	ensembl_havana	-0.114979	-0.0265861	0.0903603	0.182551	-0.0112863	-0.00451788	0.951115	0.982338	FALSE	FALSE	FALSE	0.0981596	0.169934
ENSG00000054983	14	88304164	88460009	-1	GALC	HGNC Symbol	protein_coding	ensembl_havana	-0.305742	-0.199271	4.24767e-06	4.1438e-05	-0.311387	-0.199239	0.0827732	0.313522	FALSE	FALSE	FALSE	1.01846	0.999844
ENSG00000055044	2	203130439	203168389	1	NOP58	HGNC Symbol	protein_coding	ensembl_havana	0.0136036	0.0151671	0.841708	0.90285	0.18484	0.449877	0.311169	0.612521	FALSE	FALSE	FALSE	13.5876	29.6615
ENSG00000055070	1	16679070	16724640	1	SZRD1	HGNC Symbol	protein_coding	ensembl_havana	-0.033129	-0.0155742	0.626638	0.752972	-0.105712	-0.0648884	0.564734	0.800203	FALSE	FALSE	FALSE	3.19093	4.16641
ENSG00000055118	7	150642049	150675403	-1	KCNH2	HGNC Symbol	protein_coding	ensembl_havana	0.233675	0.0528001	0.000504007	0.00239973	0.370844	0.110206	0.0366621	0.205451	FALSE	FALSE	FALSE	1.58701	2.08722
ENSG00000055130	7	148395006	148498128	1	CUL1	HGNC Symbol	protein_coding	ensembl_havana	-0.199593	-0.208757	0.00307785	0.0112072	-0.119689	-0.136011	0.514093	0.77083	FALSE	FALSE	FALSE	0.599665	0.651531
ENSG00000055147	5	153369688	153418496	-1	FAM114A2	HGNC Symbol	protein_coding	ensembl_havana	-0.0734684	-0.0119758	0.280155	0.433043	0.256164	0.0713156	0.157018	0.442923	FALSE	FALSE	FALSE	-3.48673	-5.95496
ENSG00000055163	5	156693089	156822606	1	CYFIP2	HGNC Symbol	protein_coding	ensembl_havana	0.0909159	0.244402	0.181088	0.314543	0.273151	1.13306	0.130373	0.400551	FALSE	FALSE	FALSE	3.00444	4.63603
ENSG00000055208	6	149539777	149732749	1	TAB2	HGNC Symbol	protein_coding	ensembl_havana	0.112114	0.0939283	0.0987304	0.195987	0.155456	0.207224	0.395555	0.687356	FALSE	FALSE	FALSE	1.38658	2.20619
ENSG00000055211	6	149887430	149912884	1	GINM1	HGNC Symbol	protein_coding	ensembl_havana	-0.0689349	-0.0584007	0.310981	0.467375	-0.159331	-0.168093	0.383735	0.678674	FALSE	FALSE	FALSE	2.31133	2.87827
ENSG00000055332	2	37326353	37384208	-1	EIF2AK2	HGNC Symbol	protein_coding	ensembl_havana	-0.0156953	-0.0163966	0.817765	0.886618	0.159758	0.143997	0.382445	0.677678	FALSE	FALSE	FALSE	-10.1787	-8.78214
ENSG00000055483	17	76783463	76837523	-1	USP36	HGNC Symbol	protein_coding	ensembl_havana	0.378193	0.128168	8.0459e-09	2.49364e-07	0.291798	0.191376	0.10513	0.35475	FALSE	FALSE	FALSE	0.771559	1.49316
ENSG00000055609	7	151832010	152133090	-1	KMT2C	HGNC Symbol	protein_coding	ensembl_havana	0.317236	0.382533	1.74359e-06	1.98041e-05	0.283517	0.522297	0.115842	0.375322	FALSE	FALSE	FALSE	0.893712	1.36536
ENSG00000055732	1	85483765	85514182	-1	MCOLN3	HGNC Symbol	protein_coding	ensembl_havana	0.0505759	0.0018632	0.457526	0.61223	0.215527	0.00899814	0.236142	0.539308	FALSE	FALSE	FALSE	4.26146	4.8294
ENSG00000095066	19	12873817	12983554	-1	HOOK2	HGNC Symbol	protein_coding	ensembl_havana	0.443725	0.0897096	6.2361e-12	1.47434e-09	0.547373	0.184912	0.00118565	0.0405042	FALSE	TRUE	TRUE	1.23359	2.06123
ENSG00000055917	2	20448452	20551995	-1	PUM2	HGNC Symbol	protein_coding	ensembl_havana	0.248759	0.293954	0.000207049	0.00112802	0.433797	0.784783	0.0131208	0.119762	FALSE	FALSE	FALSE	1.74385	2.66975
ENSG00000055950	10	102729215	102747272	-1	MRPL43	HGNC Symbol	protein_coding	ensembl_havana	-0.256667	-0.0734374	0.000126977	0.000742701	-0.310275	-0.0919891	0.083935	0.315976	FALSE	FALSE	FALSE	1.20886	1.25262
ENSG00000002746	7	43152198	43605600	1	HECW1	HGNC Symbol	protein_coding	ensembl_havana	0.274693	0.251613	3.92487e-05	0.000273712	0.54754	0.80293	0.00118071	0.0405042	FALSE	TRUE	TRUE	1.99328	3.19113
ENSG00000055957	3	52811603	52826078	1	ITIH1	HGNC Symbol	protein_coding	ensembl_havana	0.0276392	0.000491054	0.684875	0.796125	0.208347	0.00494773	0.252496	0.554682	FALSE	FALSE	FALSE	7.53807	10.0757
ENSG00000056050	4	170650616	170679104	-1	C4orf27	HGNC Symbol	protein_coding	ensembl_havana	-0.359052	-0.411492	4.93005e-08	1.04015e-06	-0.477697	-0.727809	0.00569282	0.0802729	FALSE	FALSE	FALSE	1.33044	1.76871
ENSG00000056097	5	32354456	32444867	-1	ZFR	HGNC Symbol	protein_coding	ensembl_havana	-0.265442	-0.300214	7.24486e-05	0.000459861	-0.31591	-0.360206	0.0781738	0.304103	FALSE	FALSE	FALSE	1.19013	1.19983
ENSG00000056277	X	129336685	129402873	-1	ZNF280C	HGNC Symbol	protein_coding	ensembl_havana	0.0903227	0.0141171	0.183964	0.318268	0.00218279	0.00032229	0.99054	0.997236	FALSE	FALSE	FALSE	0.0241665	0.0228297
ENSG00000056291	4	72897521	73013784	1	NPFFR2	HGNC Symbol	protein_coding	ensembl_havana	-0.281658	-0.0376287	2.43786e-05	0.000183294	-0.0780282	-0.0116522	0.671215	0.860133	FALSE	FALSE	FALSE	0.277032	0.309663
ENSG00000056487	22	45277042	45405880	-1	PHF21B	HGNC Symbol	protein_coding	ensembl_havana	0.143924	0.0274291	0.0336808	0.0828075	0.107253	0.022322	0.559042	0.797198	FALSE	FALSE	FALSE	0.745202	0.813807
ENSG00000056558	9	123664671	123691451	-1	TRAF1	HGNC Symbol	protein_coding	ensembl_havana	0.0352979	0.0140229	0.604226	0.734886	0.15219	0.0839683	0.405679	0.695978	FALSE	FALSE	FALSE	4.31158	5.98795
ENSG00000056586	9	125606835	125667620	-1	RC3H2	HGNC Symbol	protein_coding	ensembl_havana	-0.0568451	-0.0312222	0.403628	0.561328	0.0698729	0.0600969	0.703945	0.877038	FALSE	FALSE	FALSE	-1.22918	-1.92481
ENSG00000056736	3	53880607	53899827	1	IL17RB	HGNC Symbol	protein_coding	ensembl_havana	0.0479936	0.0544305	0.480842	0.633183	0.202587	0.517801	0.266143	0.568005	FALSE	FALSE	FALSE	4.22112	9.51306
ENSG00000056972	6	111877657	111927481	-1	TRAF3IP2	HGNC Symbol	protein_coding	ensembl_havana	-0.00162076	-0.000319758	0.981018	0.989328	0.0163335	0.00909854	0.9293	0.975383	FALSE	FALSE	FALSE	-10.0777	-28.4545
ENSG00000056998	X	2746829	2800859	1	GYG2	HGNC Symbol	protein_coding	ensembl_havana	0.128826	0.0388723	0.0575542	0.127285	0.224882	0.0906688	0.215926	0.517622	FALSE	FALSE	FALSE	1.74562	2.33248
ENSG00000057019	3	98514785	98620533	-1	DCBLD2	HGNC Symbol	protein_coding	ensembl_havana	-0.0376601	-0.00650458	0.580233	0.716193	0.288703	0.0471127	0.109043	0.362267	FALSE	FALSE	FALSE	-7.66602	-7.243
ENSG00000057149	18	61322431	61329197	-1	SERPINB3	HGNC Symbol	protein_coding	ensembl_havana	-0.0539127	-5.91558e-05	0.428354	0.584675	NA	0	NA	NA	FALSE	#VALUE!	#VALUE!	#VALUE!	0
ENSG00000057252	1	179262925	179327815	1	SOAT1	HGNC Symbol	protein_coding	ensembl_havana	-0.0836317	-0.0266425	0.218748	0.360812	0.13158	0.0782142	0.472851	0.74761	FALSE	FALSE	FALSE	-1.57333	-2.93569
ENSG00000057294	12	32943679	33049774	-1	PKP2	HGNC Symbol	protein_coding	ensembl_havana	0.108463	0.0151247	0.110278	0.214224	-0.0315667	-0.0114498	0.863826	0.950241	FALSE	FALSE	FALSE	-0.291036	-0.757029
ENSG00000057468	1	76262567	76378923	1	MSH4	HGNC Symbol	protein_coding	ensembl_havana	0.167495	0.0509823	0.013274	0.0384796	0.478036	0.249507	0.00565382	0.0801439	FALSE	FALSE	FALSE	2.85403	4.89399
ENSG00000057593	13	113760105	113774995	1	F7	HGNC Symbol	protein_coding	ensembl_havana	0.0268793	0.00152058	0.693095	0.802352	0.105027	0.00774804	0.567275	0.802274	FALSE	FALSE	FALSE	3.90734	5.09543
ENSG00000057608	10	5807186	5884095	-1	GDI2	HGNC Symbol	protein_coding	ensembl_havana	-0.441617	-0.961414	8.04973e-12	1.75173e-09	-0.454884	-1.19526	0.00890284	0.100118	FALSE	FALSE	FALSE	1.03004	1.24323
ENSG00000057657	6	106534195	106557814	1	PRDM1	HGNC Symbol	protein_coding	ensembl_havana	0.0530376	0.00669586	0.435898	0.591862	-0.0658289	-0.0118851	0.720375	0.884389	FALSE	FALSE	FALSE	-1.24117	-1.77499
ENSG00000057663	6	106632351	106773666	-1	ATG5	HGNC Symbol	protein_coding	ensembl_havana	-0.25591	-0.101547	0.000133154	0.000774104	-0.3181	-0.138831	0.0760196	0.300742	FALSE	FALSE	FALSE	1.24302	1.36717
ENSG00000057704	12	94960900	95044338	-1	TMCC3	HGNC Symbol	protein_coding	ensembl_havana	-0.173294	-0.195435	0.0103663	0.0312719	-0.389502	-0.463841	0.0275565	0.175911	FALSE	FALSE	FALSE	2.24764	2.37337
ENSG00000057757	1	24104895	24114722	1	PITHD1	HGNC Symbol	protein_coding	ensembl_havana	-0.299896	-1.05718	6.58684e-06	6.03531e-05	-0.348576	-1.74392	0.0505585	0.243137	FALSE	FALSE	FALSE	1.16232	1.6496
ENSG00000057935	2	42721709	42984087	1	MTA3	HGNC Symbol	protein_coding	ensembl_havana	0.186034	0.0923551	0.00586812	0.0192884	0.236856	0.185969	0.191819	0.487504	FALSE	FALSE	FALSE	1.27319	2.01363
ENSG00000058056	3	179370543	179507189	1	USP13	HGNC Symbol	protein_coding	ensembl_havana	0.110657	0.0263329	0.103219	0.203158	0.0456383	0.0113489	0.804114	0.9263	FALSE	FALSE	FALSE	0.412431	0.430979
ENSG00000058063	3	182511288	182639423	1	ATP11B	HGNC Symbol	protein_coding	ensembl_havana	-0.203622	-0.0908827	0.00252053	0.00944397	-0.236819	-0.100871	0.191891	0.48755	FALSE	FALSE	FALSE	1.16303	1.1099
ENSG00000058085	1	183155373	183214035	1	LAMC2	HGNC Symbol	protein_coding	ensembl_havana	0.106287	0.0045174	0.117648	0.225611	-0.095438	-0.00177706	0.603351	0.823663	FALSE	FALSE	FALSE	-0.897927	-0.393382
ENSG00000058091	7	90095738	90839905	1	CDK14	HGNC Symbol	protein_coding	ensembl_havana	-0.220522	-0.751225	0.0010466	0.0044638	-0.200892	-0.796045	0.270248	0.571657	FALSE	FALSE	FALSE	0.910987	1.05966
ENSG00000058262	3	127770484	127790526	1	SEC61A1	HGNC Symbol	protein_coding	ensembl_havana	0.0286574	0.0299132	0.673919	0.789041	-0.0605724	-0.204083	0.741914	0.896878	FALSE	FALSE	FALSE	-2.11367	-6.82248
ENSG00000058272	12	80167343	80329240	-1	PPP1R12A	HGNC Symbol	protein_coding	ensembl_havana	0.00411889	0.00470447	0.951785	0.971209	0.286391	0.266377	0.112036	0.36834	FALSE	FALSE	FALSE	69.5311	56.6221
ENSG00000058335	15	79252289	79383115	-1	RASGRF1	HGNC Symbol	protein_coding	ensembl_havana	0.193026	0.336513	0.00422885	0.0146442	0.412769	0.992146	0.0188821	0.144379	FALSE	FALSE	FALSE	2.1384	2.94831
ENSG00000058404	7	44256749	44374176	-1	CAMK2B	HGNC Symbol	protein_coding	ensembl_havana	0.192434	0.582242	0.00434975	0.0150032	0.401352	1.5257	0.0228022	0.159812	FALSE	FALSE	FALSE	2.08566	2.62039
ENSG00000058453	1	17066768	17299474	1	CROCC	HGNC Symbol	protein_coding	ensembl_havana	0.243675	0.0581891	0.0002812	0.0014649	0.219282	0.0791037	0.227881	0.530453	FALSE	FALSE	FALSE	0.899895	1.35942
ENSG00000058600	16	22308730	22346424	1	POLR3E	HGNC Symbol	protein_coding	ensembl_havana	0.235705	0.0412411	0.000448574	0.00217308	0.0963118	0.0177479	0.600023	0.821745	FALSE	FALSE	FALSE	0.408611	0.430345
ENSG00000058668	1	203595689	203713209	1	ATP2B4	HGNC Symbol	protein_coding	ensembl_havana	0.163075	0.32523	0.0159486	0.0448022	0.4368	1.29684	0.0124336	0.116103	FALSE	FALSE	FALSE	2.67852	3.98746
ENSG00000058673	1	203764782	203823252	1	ZC3H11A	HGNC Symbol	protein_coding	ensembl_havana	0.0256575	0.0225913	0.706387	0.811952	0.0850862	0.096533	0.643356	0.845927	FALSE	FALSE	FALSE	3.31622	4.27302
ENSG00000058729	5	96496571	96518964	-1	RIOK2	HGNC Symbol	protein_coding	ensembl_havana	-0.231561	-0.053671	0.000568416	0.00265946	-0.301902	-0.0733307	0.0930918	0.331964	FALSE	FALSE	FALSE	1.30377	1.3663
ENSG00000058799	1	54317392	54356407	-1	YIPF1	HGNC Symbol	protein_coding	ensembl_havana	-0.362213	-0.211511	3.68425e-08	8.16589e-07	-0.0442929	-0.0295365	0.809782	0.928073	FALSE	FALSE	FALSE	0.122284	0.139645
ENSG00000058804	1	54231133	54304533	-1	NDC1	HGNC Symbol	protein_coding	ensembl_havana	-0.208182	-0.0705231	0.00200142	0.00776011	-0.149571	-0.0770783	0.413899	0.703225	FALSE	FALSE	FALSE	0.718466	1.09295
ENSG00000058866	3	185823457	186080026	-1	DGKG	HGNC Symbol	protein_coding	ensembl_havana	0.121921	0.0642494	0.0724159	0.152425	0.24345	0.203967	0.179378	0.472559	FALSE	FALSE	FALSE	1.99679	3.17461
ENSG00000059122	16	2961938	3001209	1	FLYWCH1	HGNC Symbol	protein_coding	ensembl_havana	0.256997	0.118501	0.000124365	0.000728537	0.234045	0.162138	0.197302	0.4949	FALSE	FALSE	FALSE	0.910689	1.36825
ENSG00000059145	16	1413206	1464752	-1	UNKL	HGNC Symbol	protein_coding	ensembl_havana	0.333058	0.0542596	4.81051e-07	6.64428e-06	0.504976	0.141656	0.00320168	0.0605205	FALSE	FALSE	FALSE	1.51618	2.6107
ENSG00000059377	7	139476850	139720125	1	TBXAS1	HGNC Symbol	protein_coding	ensembl_havana	-0.162818	-0.0235152	0.016118	0.0452116	-0.305208	-0.0564696	0.0893899	0.324844	FALSE	FALSE	FALSE	1.87454	2.40141
ENSG00000059378	7	139723544	139763521	-1	PARP12	HGNC Symbol	protein_coding	ensembl_havana	-0.0730164	-0.0238585	0.283132	0.436608	0.0503429	0.0216988	0.784372	0.916384	FALSE	FALSE	FALSE	-0.689474	-0.909477
ENSG00000059573	10	97365696	97416463	-1	ALDH18A1	HGNC Symbol	protein_coding	ensembl_havana	-0.00778475	-0.00234234	0.909015	0.945235	-0.100354	-0.10997	0.584732	0.812063	FALSE	FALSE	FALSE	12.8911	46.9486
ENSG00000059588	1	234527059	234614849	-1	TARBP1	HGNC Symbol	protein_coding	ensembl_havana	0.249115	0.420062	0.00020261	0.00110635	0.105758	0.251707	0.564565	0.800144	FALSE	FALSE	FALSE	0.424535	0.599213
ENSG00000059691	4	152591656	152682175	-1	PET112	HGNC Symbol	protein_coding	ensembl_havana	-0.0860487	-0.0175479	0.205679	0.344597	0.224062	0.0616765	0.217648	0.518499	FALSE	FALSE	FALSE	-2.6039	-3.51475
ENSG00000059728	2	70124820	70170077	1	MXD1	HGNC Symbol	protein_coding	ensembl_havana	0.0914573	0.0663299	0.178493	0.311306	0.259791	0.362663	0.151026	0.43369	FALSE	FALSE	FALSE	2.84057	5.46756
ENSG00000059758	12	96672039	96794338	-1	CDK17	HGNC Symbol	protein_coding	ensembl_havana	-0.342696	-0.620043	2.11728e-07	3.40722e-06	-0.363044	-0.795221	0.0411268	0.218917	FALSE	FALSE	FALSE	1.05937	1.28252
ENSG00000059769	9	114393632	114432508	1	DNAJC25	HGNC Symbol	protein_coding	ensembl_havana	-0.203292	-0.045846	0.00256249	0.00958244	-0.0661998	-0.0175268	0.718863	0.88352	FALSE	FALSE	FALSE	0.32564	0.382296
ENSG00000059804	12	8071826	8088871	-1	SLC2A3	HGNC Symbol	protein_coding	ensembl_havana	-0.192189	-0.294201	0.00440059	0.0151349	-0.119924	-0.481763	0.513262	0.770412	FALSE	FALSE	FALSE	0.623988	1.63753
ENSG00000059915	10	104162376	104181296	-1	PSD	HGNC Symbol	protein_coding	ensembl_havana	0.239068	0.550926	0.000369044	0.00183839	0.267953	0.750668	0.138145	0.412775	FALSE	FALSE	FALSE	1.12082	1.36256
ENSG00000004866	7	116593292	116870157	1	ST7	HGNC Symbol	protein_coding	ensembl_havana	0.358763	0.106254	5.06212e-08	1.05829e-06	0.572404	0.22231	0.000618688	0.0312525	FALSE	TRUE	TRUE	1.59549	2.09224
ENSG00000060138	12	10851683	10875911	-1	YBX3	HGNC Symbol	protein_coding	ensembl_havana	0.00781737	0.00362421	0.908635	0.944959	-0.00684937	-0.00716797	0.970322	0.990419	FALSE	FALSE	FALSE	-0.876174	-1.9778
ENSG00000060140	12	10771538	10826917	-1	STYK1	HGNC Symbol	protein_coding	ensembl_havana	-0.0589761	-0.0347384	0.386205	0.544346	-0.0111332	-0.010437	0.951778	0.982533	FALSE	FALSE	FALSE	0.188774	0.300445
ENSG00000060237	12	861759	1020618	1	WNK1	HGNC Symbol	protein_coding	ensembl_havana	0.105231	0.367839	0.12136	0.231249	-0.0491801	-0.230039	0.78924	0.91904	FALSE	FALSE	FALSE	-0.467353	-0.625378
ENSG00000060339	10	70480769	70552134	1	CCAR1	HGNC Symbol	protein_coding	ensembl_havana	0.136432	0.0814036	0.0441948	0.10301	0.0460496	0.0443808	0.802383	0.925359	FALSE	FALSE	FALSE	0.337527	0.545195
ENSG00000060491	20	61436187	61445352	1	OGFR	HGNC Symbol	protein_coding	ensembl_havana	0.218416	0.131481	0.00117202	0.00491124	0.518565	0.388019	0.00236094	0.0522516	FALSE	FALSE	FALSE	2.37421	2.95114
ENSG00000060558	19	3136191	3163767	1	GNA15	HGNC Symbol	protein_coding	ensembl_havana	-0.120966	-0.02751	0.0746953	0.156449	0.0259718	0.00859511	0.887794	0.95976	FALSE	FALSE	FALSE	-0.214702	-0.312436
ENSG00000060566	19	4153598	4173051	1	CREB3L3	HGNC Symbol	protein_coding	ensembl_havana	0.128322	0.00397199	0.0585465	0.129018	0.0584159	0.00299745	0.750808	0.899856	FALSE	FALSE	FALSE	0.45523	0.754647
ENSG00000060642	1	27113963	27124889	1	PIGV	HGNC Symbol	protein_coding	ensembl_havana	-0.166701	-0.0283921	0.0137233	0.0395546	-0.161087	-0.0367044	0.378445	0.673033	FALSE	FALSE	FALSE	0.966326	1.29277
ENSG00000005961	17	42449548	42466873	-1	ITGA2B	HGNC Symbol	protein_coding	ensembl_havana	0.368477	0.0299521	2.04924e-08	5.19087e-07	0.538576	0.0649975	0.00147271	0.043227	FALSE	TRUE	TRUE	1.46163	2.17005
ENSG00000060688	1	31732417	31769662	-1	SNRNP40	HGNC Symbol	protein_coding	ensembl_havana	-0.15755	-0.0561104	0.0199452	0.0538717	-0.274261	-0.0770738	0.128756	0.398545	FALSE	FALSE	FALSE	1.74079	1.37361
ENSG00000060709	12	130880682	131200826	-1	RIMBP2	HGNC Symbol	protein_coding	ensembl_havana	0.288542	0.383533	1.50335e-05	0.000120659	0.448416	0.59303	0.0100527	0.105249	FALSE	FALSE	FALSE	1.55408	1.54623
ENSG00000060718	1	103342023	103574052	-1	COL11A1	HGNC Symbol	protein_coding	ensembl_havana	0.208434	0.140082	0.00197574	0.00766987	0.140458	0.110266	0.443229	0.725619	FALSE	FALSE	FALSE	0.673873	0.787158
ENSG00000060749	11	32914724	33014862	1	QSER1	HGNC Symbol	protein_coding	ensembl_havana	0.249194	0.119333	0.000201636	0.00110279	0.281035	0.184354	0.119206	0.381938	FALSE	FALSE	FALSE	1.12778	1.54488
ENSG00000060762	6	166778407	166796486	-1	MPC1	HGNC Symbol	protein_coding	ensembl_havana	-0.453239	-1.00582	1.92756e-12	6.71142e-10	-0.489102	-1.21956	0.00450062	0.0712197	FALSE	FALSE	FALSE	1.07912	1.2125
ENSG00000060971	3	38144620	38178733	-1	ACAA1	HGNC Symbol	protein_coding	ensembl_havana	0.0326828	0.00693566	0.631291	0.756402	-0.0114626	-0.0049203	0.950352	0.9822	FALSE	FALSE	FALSE	-0.350724	-0.70942
ENSG00000060982	12	24964295	25102393	-1	BCAT1	HGNC Symbol	protein_coding	ensembl_havana	-0.283036	-0.21826	2.21517e-05	0.00016893	-0.220804	-0.238591	0.224589	0.526662	FALSE	FALSE	FALSE	0.780125	1.09315
ENSG00000061273	12	48176505	48226915	-1	HDAC7	HGNC Symbol	protein_coding	ensembl_havana	0.277417	0.0637472	3.26287e-05	0.000233759	0.222996	0.127343	0.219902	0.52098	FALSE	FALSE	FALSE	0.80383	1.99762
ENSG00000061337	8	20103676	20161474	-1	LZTS1	HGNC Symbol	protein_coding	ensembl_havana	0.301944	0.332847	5.65459e-06	5.25913e-05	0.381901	0.616837	0.0310124	0.18706	FALSE	FALSE	FALSE	1.26481	1.85321
ENSG00000061455	5	122424816	122529960	1	PRDM6	HGNC Symbol	protein_coding	ensembl_havana	0.123032	0.00329634	0.0698329	0.148259	-0.0469245	-0.00266112	0.798704	0.923433	FALSE	FALSE	FALSE	-0.381401	-0.807293
ENSG00000061492	5	137419581	137428054	1	WNT8A	HGNC Symbol	protein_coding	ensembl_havana	0.0658811	0.00373821	0.332953	0.489853	0.0460643	0.00222274	0.802321	0.925359	FALSE	FALSE	FALSE	0.699203	0.594598
ENSG00000061656	20	34203814	34208971	1	SPAG4	HGNC Symbol	protein_coding	ensembl_havana	0.198622	0.0151384	0.00322792	0.011672	0.1754	0.0161945	0.336949	0.636668	FALSE	FALSE	FALSE	0.883088	1.06977
ENSG00000061676	2	183773843	183903586	-1	NCKAP1	HGNC Symbol	protein_coding	ensembl_havana	-0.244098	-0.412633	0.000274188	0.00143615	-0.258808	-0.508128	0.152633	0.436694	FALSE	FALSE	FALSE	1.06026	1.23143
ENSG00000061794	12	27863706	27909228	1	MRPS35	HGNC Symbol	protein_coding	ensembl_havana	-0.347802	-0.488195	1.35528e-07	2.36372e-06	-0.505458	-0.873827	0.00316791	0.0602723	FALSE	FALSE	FALSE	1.45329	1.78991
ENSG00000061918	4	156680144	156728743	1	GUCY1B3	HGNC Symbol	protein_coding	ensembl_havana	-0.207485	-0.898322	0.0020738	0.00801317	-0.147927	-0.811879	0.41911	0.706929	FALSE	FALSE	FALSE	0.71295	0.903773
ENSG00000061936	12	132195626	132284282	1	SFSWAP	HGNC Symbol	protein_coding	ensembl_havana	0.293557	0.127099	1.04873e-05	8.87458e-05	0.249265	0.176844	0.168887	0.45907	FALSE	FALSE	FALSE	0.849122	1.39139
ENSG00000061938	3	195590235	195638816	-1	TNK2	HGNC Symbol	protein_coding	ensembl_havana	0.357367	0.355373	5.75066e-08	1.17279e-06	0.420411	0.494105	0.0165842	0.135482	FALSE	FALSE	FALSE	1.17641	1.39038
ENSG00000061987	12	62860597	62991363	1	MON2	HGNC Symbol	protein_coding	ensembl_havana	-0.128974	-0.0800505	0.0572649	0.126763	-0.0231529	-0.0155383	0.899907	0.963372	FALSE	FALSE	FALSE	0.179516	0.194107
ENSG00000062038	16	68670092	68756519	1	CDH3	HGNC Symbol	protein_coding	ensembl_havana	0.213924	0.0380369	0.00148675	0.00600659	0.371553	0.0646668	0.0362765	0.204269	FALSE	FALSE	FALSE	1.73684	1.70011
ENSG00000062096	X	2959512	3030767	1	ARSF	HGNC Symbol	protein_coding	ensembl_havana	-0.00796103	-0.00107032	0.906964	0.944189	-0.00113713	-0.000186639	0.995072	0.998497	FALSE	FALSE	FALSE	0.142837	0.174377
ENSG00000062194	5	56469775	56560506	1	GPBP1	HGNC Symbol	protein_coding	ensembl_havana	-0.100241	-0.142715	0.140147	0.258932	0.10962	0.282174	0.550348	0.792156	FALSE	FALSE	FALSE	-1.09357	-1.97718
ENSG00000062282	11	75470557	75512579	1	DGAT2	HGNC Symbol	protein_coding	ensembl_havana	0.0217798	0.00335134	0.749147	0.841714	0.283671	0.045685	0.115636	0.374944	FALSE	FALSE	FALSE	13.0245	13.6319
ENSG00000062370	19	44830708	44871377	-1	ZNF112	HGNC Symbol	protein_coding	ensembl_havana	0.103992	0.0235827	0.12583	0.237893	-0.047123	-0.0149875	0.79787	0.923153	FALSE	FALSE	FALSE	-0.453139	-0.63553
ENSG00000062485	12	56665483	56694176	-1	CS	HGNC Symbol	protein_coding	ensembl_havana	-0.010833	-0.0079183	0.873644	0.922083	0.287154	0.323253	0.111042	0.366606	FALSE	FALSE	FALSE	-26.5074	-40.8236
ENSG00000062524	15	41795836	41806085	-1	LTK	HGNC Symbol	protein_coding	ensembl_havana	0.0717125	0.010665	0.29184	0.445993	0.0530299	0.00850098	0.773155	0.911114	FALSE	FALSE	FALSE	0.739479	0.79709
ENSG00000062582	7	43906157	43909492	-1	MRPS24	HGNC Symbol	protein_coding	ensembl_havana	0.0678321	0.00190107	0.318804	0.475067	-0.166158	-0.00522917	0.363416	0.659751	FALSE	FALSE	FALSE	-2.44955	-2.75065
ENSG00000062598	20	44994688	45061704	-1	ELMO2	HGNC Symbol	protein_coding	ensembl_havana	-0.110165	-0.0473799	0.10477	0.205458	0.311232	0.174192	0.0829344	0.313812	FALSE	FALSE	FALSE	-2.82515	-3.6765
ENSG00000062650	10	88195013	88281572	-1	WAPAL	HGNC Symbol	protein_coding	ensembl_havana	-0.156453	-0.0723402	0.0208344	0.0558011	-0.285777	-0.120674	0.112842	0.369606	FALSE	FALSE	FALSE	1.82659	1.66814
ENSG00000062716	17	57784553	57919616	1	VMP1	HGNC Symbol	protein_coding	ensembl_havana	-0.255782	-0.34163	0.000134219	0.000779111	-0.194344	-0.596713	0.286497	0.589975	FALSE	FALSE	FALSE	0.759801	1.74667
ENSG00000062725	17	58520520	58603580	-1	APPBP2	HGNC Symbol	protein_coding	ensembl_havana	-0.432892	-0.342362	2.27262e-11	3.53826e-09	-0.486219	-0.533222	0.00477959	0.0733329	FALSE	FALSE	FALSE	1.12319	1.55748
ENSG00000062822	19	50887461	50921273	1	POLD1	HGNC Symbol	protein_coding	ensembl_havana	0.161998	0.0156985	0.0166676	0.0464539	0.187742	0.0395614	0.303498	0.606172	FALSE	FALSE	FALSE	1.15891	2.52007
ENSG00000063015	17	27281919	27333458	-1	SEZ6	HGNC Symbol	protein_coding	ensembl_havana	0.221519	0.3993	0.000991619	0.00425957	0.342543	0.667408	0.0549674	0.254536	FALSE	FALSE	FALSE	1.54633	1.67145
ENSG00000063046	12	53399942	53435993	1	EIF4B	HGNC Symbol	protein_coding	ensembl_havana	-0.225503	-0.723162	0.000797452	0.0035404	-0.401734	-1.68864	0.0226607	0.159369	FALSE	FALSE	FALSE	1.7815	2.33508
ENSG00000006071	11	17414432	17498449	-1	ABCC8	HGNC Symbol	protein_coding	ensembl_havana	0.414324	0.303501	1.87936e-10	1.52499e-08	0.554572	0.693659	0.0009885	0.0374086	FALSE	TRUE	TRUE	1.3385	2.28553
ENSG00000063169	19	48111453	48206533	1	GLTSCR1	HGNC Symbol	protein_coding	ensembl_havana	0.406397	0.058459	4.45583e-10	2.83194e-08	0.461894	0.0748184	0.00778433	0.0928595	FALSE	FALSE	FALSE	1.13656	1.27984
ENSG00000063176	19	49122548	49133974	1	SPHK2	HGNC Symbol	protein_coding	ensembl_havana	0.167668	0.0473167	0.0131778	0.0382413	0.140735	0.0620241	0.442322	0.724976	FALSE	FALSE	FALSE	0.839367	1.31083
ENSG00000063177	19	49118585	49122793	-1	RPL18	HGNC Symbol	protein_coding	ensembl_havana	-0.0252423	-0.0380596	0.710925	0.815271	0.0137839	0.0308246	0.940314	0.978223	FALSE	FALSE	FALSE	-0.546065	-0.809903
ENSG00000063180	19	49141199	49149569	-1	CA11	HGNC Symbol	protein_coding	ensembl_havana	-0.154362	-1.40768	0.0226253	0.0597454	-0.25614	-3.40224	0.157059	0.442972	FALSE	FALSE	FALSE	1.65935	2.41691
ENSG00000063241	19	55964352	55973710	-1	ISOC2	HGNC Symbol	protein_coding	ensembl_havana	-0.127279	-0.0235796	0.0606427	0.132827	0.0295857	0.00751075	0.8723	0.954304	FALSE	FALSE	FALSE	-0.232447	-0.318528
ENSG00000063244	19	56165512	56186081	1	U2AF2	HGNC Symbol	protein_coding	ensembl_havana	0.081824	0.0501483	0.228903	0.373317	0.358191	0.305949	0.0441179	0.226939	FALSE	FALSE	FALSE	4.37758	6.10088
ENSG00000063245	19	56186592	56221224	1	EPN1	HGNC Symbol	protein_coding	ensembl_havana	0.328316	0.0950461	7.13027e-07	9.36521e-06	0.489745	0.190623	0.00444035	0.070577	FALSE	FALSE	FALSE	1.49168	2.00558
ENSG00000063322	19	39881943	39891277	1	MED29	HGNC Symbol	protein_coding	ensembl_havana	-0.0160581	-0.011352	0.813629	0.88501	-0.201126	-0.185513	0.26968	0.570973	FALSE	FALSE	FALSE	12.5249	16.3419
ENSG00000063438	5	304291	438406	1	AHRR	HGNC Symbol	protein_coding	ensembl_havana	0.232032	0.020017	0.000553427	0.00260152	0.251685	0.0280572	0.164654	0.453928	FALSE	FALSE	FALSE	1.0847	1.40167
ENSG00000063515	22	19136089	19137796	-1	GSC2	HGNC Symbol	protein_coding	ensembl_havana	0.0446681	0.000260235	0.511791	0.661456	-0.186664	-0.00133344	0.306335	0.60823	FALSE	FALSE	FALSE	-4.1789	-5.124
ENSG00000063587	X	152599613	152625568	1	ZNF275	HGNC Symbol	protein_coding	ensembl_havana	0.192568	0.0531541	0.00432204	0.0149211	0.354877	0.106413	0.0462592	0.232317	FALSE	FALSE	FALSE	1.84286	2.00196
ENSG00000063601	X	149861435	149933576	1	MTMR1	HGNC Symbol	protein_coding	ensembl_havana	0.0677958	0.0185426	0.319063	0.475342	0.0899384	0.0308681	0.624473	0.836141	FALSE	FALSE	FALSE	1.32661	1.66471
ENSG00000063660	2	241375088	241407493	1	GPC1	HGNC Symbol	protein_coding	ensembl_havana	0.318716	0.441174	1.55047e-06	1.7984e-05	0.354482	0.569469	0.0465197	0.232815	FALSE	FALSE	FALSE	1.11222	1.2908
ENSG00000063761	14	78266426	78401355	1	ADCK1	HGNC Symbol	protein_coding	ensembl_havana	0.0270933	0.00478098	0.690777	0.800326	-0.0102621	-0.00243284	0.955546	0.984245	FALSE	FALSE	FALSE	-0.37877	-0.508859
ENSG00000063854	16	1845621	1877195	-1	HAGH	HGNC Symbol	protein_coding	ensembl_havana	-0.132397	-0.0620534	0.0509159	0.115485	-0.0406062	-0.0275059	0.825361	0.935299	FALSE	FALSE	FALSE	0.3067	0.443261
ENSG00000063978	4	2463947	2627047	1	RNF4	HGNC Symbol	protein_coding	ensembl_havana	-0.0556599	-0.0113202	0.413518	0.570685	0.12949	0.0464856	0.479972	0.750628	FALSE	FALSE	FALSE	-2.32646	-4.10643
ENSG00000064012	2	202098166	202152434	1	CASP8	HGNC Symbol	protein_coding	ensembl_havana	-0.0672602	-0.00353678	0.32291	0.479254	-0.0870337	-0.00901924	0.63575	0.841577	FALSE	FALSE	FALSE	1.29398	2.55013
ENSG00000064042	4	41361624	41702061	1	LIMCH1	HGNC Symbol	protein_coding	ensembl_havana	-0.0843255	-0.128373	0.214937	0.356234	-0.0574723	-0.112803	0.754709	0.90124	FALSE	FALSE	FALSE	0.681553	0.878715
ENSG00000064102	12	27058114	27091259	-1	ASUN	HGNC Symbol	protein_coding	ensembl_havana	-0.24412	-0.1174	0.000273829	0.0014347	-0.301556	-0.184635	0.0934859	0.332742	FALSE	FALSE	FALSE	1.23528	1.5727
ENSG00000064115	12	27126128	27167367	-1	TM7SF3	HGNC Symbol	protein_coding	ensembl_havana	-0.125948	-0.0696084	0.0634102	0.137443	-0.151331	-0.0693697	0.408363	0.698079	FALSE	FALSE	FALSE	1.20154	0.996571
ENSG00000064195	17	48067369	48072588	-1	DLX3	HGNC Symbol	protein_coding	ensembl_havana	-0.0491288	-0.00148043	0.470514	0.62351	-0.119911	-0.00272467	0.513307	0.770412	FALSE	FALSE	FALSE	2.44075	1.84046
ENSG00000064199	11	124543694	124567414	1	SPA17	HGNC Symbol	protein_coding	ensembl_havana	-0.134623	-0.0133953	0.0471107	0.108617	-0.304586	-0.0289157	0.0900772	0.326578	FALSE	FALSE	FALSE	2.26251	2.15865
ENSG00000064201	11	2323227	2339430	1	TSPAN32	HGNC Symbol	protein_coding	ensembl_havana	-0.0762223	-0.00156787	0.262471	0.412704	-0.0426239	-0.000803557	0.816826	0.931341	FALSE	FALSE	FALSE	0.559204	0.512514
ENSG00000064205	20	43343485	43357150	1	WISP2	HGNC Symbol	protein_coding	ensembl_havana	-0.0817798	-0.00230971	0.229155	0.373572	0.157277	0.00564481	0.389973	0.683234	FALSE	FALSE	FALSE	-1.92318	-2.44395
ENSG00000064218	9	976964	991731	1	DMRT3	HGNC Symbol	protein_coding	ensembl_havana	0.118874	0.00661615	0.0798985	0.165447	-0.0405716	-0.00337033	0.825507	0.935392	FALSE	FALSE	FALSE	-0.3413	-0.50941
ENSG00000064225	3	98451080	98540045	1	ST3GAL6	HGNC Symbol	protein_coding	ensembl_havana	0.0412845	0.0104769	0.544308	0.687475	0.021914	0.0071648	0.905239	0.965143	FALSE	FALSE	FALSE	0.530805	0.683867
ENSG00000064270	16	84402133	84497793	1	ATP2C2	HGNC Symbol	protein_coding	ensembl_havana	0.195548	0.0152706	0.00374741	0.0132404	0.150365	0.0183904	0.411397	0.701466	FALSE	FALSE	FALSE	0.76894	1.2043
ENSG00000064300	17	47572655	47592379	1	NGFR	HGNC Symbol	protein_coding	ensembl_havana	-0.0416475	-0.0061438	0.54077	0.684406	-0.0510118	-0.0534613	0.781576	0.914381	FALSE	FALSE	FALSE	1.22485	8.70167
ENSG00000006704	7	73868120	74016931	1	GTF2IRD1	HGNC Symbol	protein_coding	ensembl_havana	0.334914	0.0837808	4.11597e-07	5.83425e-06	0.549645	0.204	0.00112001	0.0394604	FALSE	TRUE	TRUE	1.64115	2.43493
ENSG00000064313	8	120743015	120845103	-1	TAF2	HGNC Symbol	protein_coding	ensembl_havana	-0.212298	-0.0642899	0.00161858	0.00644672	-0.267978	-0.0831437	0.138108	0.412731	FALSE	FALSE	FALSE	1.26227	1.29326
ENSG00000064393	7	139246316	139477577	-1	HIPK2	HGNC Symbol	protein_coding	ensembl_havana	0.0760852	0.451049	0.263333	0.413855	-0.156214	-1.38931	0.393228	0.685906	FALSE	FALSE	FALSE	-2.05314	-3.08016
ENSG00000064419	7	128594948	128695198	-1	TNPO3	HGNC Symbol	protein_coding	ensembl_havana	-0.00297918	-0.00203061	0.965116	0.979489	0.337498	0.249505	0.0588828	0.262945	FALSE	FALSE	FALSE	-113.286	-122.872
ENSG00000064489	19	19256376	19302967	-1	MEF2BNB-MEF2B	HGNC Symbol	protein_coding	havana	-0.0622833	-0.000646137	0.360085	0.517554	0.220278	0.00355111	0.225723	0.52813	FALSE	FALSE	FALSE	-3.5367	-5.49591
ENSG00000064490	19	19303008	19312678	1	RFXANK	HGNC Symbol	protein_coding	ensembl_havana	-0.0765011	-0.0209754	0.260724	0.410767	-0.0899909	-0.0324318	0.62427	0.836134	FALSE	FALSE	FALSE	1.17633	1.54618
ENSG00000007545	16	1662326	1727909	1	CRAMP1L	HGNC Symbol	protein_coding	ensembl_havana	0.426276	0.0476856	4.89661e-11	6.0109e-09	0.560447	0.0955709	0.000849544	0.0340053	FALSE	TRUE	TRUE	1.31475	2.00419
ENSG00000064547	19	19734477	19739739	-1	LPAR2	HGNC Symbol	protein_coding	ensembl_havana	0.189002	0.0436965	0.00511323	0.0171726	0.370497	0.0576724	0.0368518	0.205895	FALSE	FALSE	FALSE	1.96028	1.31984
ENSG00000064601	20	44518783	44527459	1	CTSA	HGNC Symbol	protein_coding	ensembl_havana	0.167662	0.0806405	0.0131809	0.0382445	0.396663	0.403759	0.0245951	0.165827	FALSE	FALSE	FALSE	2.36585	5.0069
ENSG00000064607	19	19101697	19144832	-1	SUGP2	HGNC Symbol	protein_coding	ensembl_havana	0.329895	0.398358	6.25908e-07	8.33529e-06	0.369823	0.562478	0.0372231	0.206811	FALSE	FALSE	FALSE	1.12103	1.41199
ENSG00000064651	5	127419458	127525380	1	SLC12A2	HGNC Symbol	protein_coding	ensembl_havana	-0.340614	-1.01682	2.53404e-07	3.92612e-06	-0.506854	-1.44985	0.00307193	0.0593916	FALSE	FALSE	FALSE	1.48806	1.42587
ENSG00000064652	5	122179134	122365049	1	SNX24	HGNC Symbol	protein_coding	ensembl_havana	-0.253322	-0.0560494	0.000156451	0.000886293	-0.421162	-0.127127	0.0163717	0.134654	FALSE	FALSE	FALSE	1.66256	2.26812
ENSG00000064655	20	45523263	45817492	1	EYA2	HGNC Symbol	protein_coding	ensembl_havana	0.121216	0.02821	0.0740932	0.155392	0.0776597	0.0192007	0.672682	0.860842	FALSE	FALSE	FALSE	0.640671	0.680635
ENSG00000064666	19	1026298	1039068	1	CNN2	HGNC Symbol	protein_coding	ensembl_havana	-0.0639899	-0.0132458	0.347048	0.504399	-0.0379708	-0.0162324	0.836538	0.939681	FALSE	FALSE	FALSE	0.593388	1.22548
ENSG00000064687	19	1040102	1065571	1	ABCA7	HGNC Symbol	protein_coding	ensembl_havana	0.342173	0.058471	2.21537e-07	3.52361e-06	0.470014	0.145074	0.00664018	0.0865729	FALSE	FALSE	FALSE	1.37362	2.48113
ENSG00000064692	5	121647049	121799914	1	SNCAIP	HGNC Symbol	protein_coding	ensembl_havana	0.189088	0.0374435	0.00509276	0.0171129	0.210032	0.0435469	0.248592	0.550307	FALSE	FALSE	FALSE	1.11077	1.163
ENSG00000064703	1	112297867	112310638	1	DDX20	HGNC Symbol	protein_coding	ensembl_havana	-0.107409	-0.021497	0.1138	0.219685	-0.248161	-0.0445175	0.170846	0.461351	FALSE	FALSE	FALSE	2.31042	2.07087
ENSG00000064726	15	83685174	83736106	-1	BTBD1	HGNC Symbol	protein_coding	ensembl_havana	-0.340519	-0.93104	2.55462e-07	3.94842e-06	-0.273269	-1.06958	0.130201	0.400322	FALSE	FALSE	FALSE	0.802506	1.14881
ENSG00000064763	12	29302036	29493913	1	FAR2	HGNC Symbol	protein_coding	ensembl_havana	-0.152494	-0.0972371	0.0243359	0.0633561	0.0220621	0.0181551	0.904601	0.964995	FALSE	FALSE	FALSE	-0.144676	-0.18671
ENSG00000064787	20	52553316	52687304	-1	BCAS1	HGNC Symbol	protein_coding	ensembl_havana	-0.0530642	-0.404729	0.435668	0.591621	-0.271706	-3.06745	0.132501	0.404263	FALSE	FALSE	FALSE	5.12032	7.57903
ENSG00000064835	3	87308554	87325737	-1	POU1F1	HGNC Symbol	protein_coding	ensembl_havana	-0.0718845	-0.000134677	0.290681	0.444968	0.0428743	0.000172829	0.815768	0.930978	FALSE	FALSE	FALSE	-0.596433	-1.28328
ENSG00000064886	1	111743393	111786062	1	CHI3L2	HGNC Symbol	protein_coding	ensembl_havana	-0.0856132	-0.598366	0.207991	0.347528	-0.0172195	-0.0725675	0.925475	0.974303	FALSE	FALSE	FALSE	0.201131	0.121276
ENSG00000064932	19	1107636	1174282	-1	SBNO2	HGNC Symbol	protein_coding	ensembl_havana	0.0952349	0.0253315	0.161145	0.28776	0.164337	0.108518	0.368773	0.665267	FALSE	FALSE	FALSE	1.72559	4.28392
ENSG00000064933	2	190649107	190742355	1	PMS1	HGNC Symbol	protein_coding	ensembl_havana	0.0162722	0.00596011	0.81119	0.883282	0.113807	0.051614	0.53513	0.783853	FALSE	FALSE	FALSE	6.99391	8.65991
ENSG00000064961	19	3572775	3579086	1	HMG20B	HGNC Symbol	protein_coding	ensembl_havana	-0.0521091	-0.0112791	0.443986	0.599812	-0.107116	-0.0368147	0.559548	0.797198	FALSE	FALSE	FALSE	2.0556	3.26399
ENSG00000064989	2	188207856	188313187	-1	CALCRL	HGNC Symbol	protein_coding	ensembl_havana	-0.235918	-0.0739585	0.000443123	0.00215103	-0.17896	-0.0852795	0.327079	0.628068	FALSE	FALSE	FALSE	0.75857	1.15307
ENSG00000064995	6	34845555	34855866	-1	TAF11	HGNC Symbol	protein_coding	ensembl_havana	-0.219137	-0.162651	0.00112761	0.00475215	-0.0872422	-0.0816304	0.634938	0.841038	FALSE	FALSE	FALSE	0.398118	0.501875
ENSG00000064999	6	34857042	35059179	1	ANKS1A	HGNC Symbol	protein_coding	ensembl_havana	0.308321	0.131893	3.4898e-06	3.52106e-05	0.333399	0.174282	0.0622225	0.271743	FALSE	FALSE	FALSE	1.08134	1.32139
ENSG00000065000	19	2100988	2164464	-1	AP3D1	HGNC Symbol	protein_coding	ensembl_havana	0.309896	0.250042	3.09211e-06	3.1904e-05	0.510864	0.602981	0.00281005	0.0574229	FALSE	FALSE	FALSE	1.6485	2.41152
ENSG00000065029	6	35226686	35263762	1	ZNF76	HGNC Symbol	protein_coding	ensembl_havana	0.330534	0.0670862	5.93621e-07	7.96625e-06	0.238599	0.0637276	0.188473	0.483678	FALSE	FALSE	FALSE	0.721859	0.949936
ENSG00000065054	16	2075357	2089027	1	SLC9A3R2	HGNC Symbol	protein_coding	ensembl_havana	0.0561817	0.0212959	0.409147	0.566888	0.023479	0.0119763	0.898505	0.96303	FALSE	FALSE	FALSE	0.417912	0.562379
ENSG00000065057	16	2089816	2097867	-1	NTHL1	HGNC Symbol	protein_coding	ensembl_havana	-0.0756897	-0.0171645	0.26583	0.416685	-0.0120481	-0.00355971	0.94782	0.981595	FALSE	FALSE	FALSE	0.159178	0.207388
ENSG00000065060	6	34759857	34850915	1	UHRF1BP1	HGNC Symbol	protein_coding	ensembl_havana	0.187784	0.0386914	0.00541171	0.018014	0.348793	0.118486	0.0504058	0.242689	FALSE	FALSE	FALSE	1.85741	3.06233
ENSG00000065135	1	110091233	110136975	1	GNAI3	HGNC Symbol	protein_coding	ensembl_havana	0.122674	0.0183172	0.0706557	0.149509	0.347099	0.0854609	0.0516114	0.245722	FALSE	FALSE	FALSE	2.82943	4.66561
ENSG00000065150	13	98605912	98676551	1	IPO5	HGNC Symbol	protein_coding	ensembl_havana	-0.0595417	-0.0790546	0.381658	0.540082	-0.192655	-0.261577	0.290786	0.594871	FALSE	FALSE	FALSE	3.23563	3.30881
ENSG00000065154	10	126085872	126107545	-1	OAT	HGNC Symbol	protein_coding	ensembl_havana	-0.369947	-1.50669	1.78253e-08	4.61914e-07	-0.421658	-2.47039	0.0162325	0.134004	FALSE	FALSE	FALSE	1.13978	1.63961
ENSG00000065183	1	118472343	118509165	1	WDR3	HGNC Symbol	protein_coding	ensembl_havana	-0.149889	-0.0352962	0.0269064	0.0688093	0.120973	0.0286513	0.509555	0.767417	FALSE	FALSE	FALSE	-0.807088	-0.81174
ENSG00000065243	1	89149905	89301938	1	PKN2	HGNC Symbol	protein_coding	ensembl_havana	0.0333582	0.0182014	0.624252	0.751284	0.0165265	0.0165315	0.928466	0.975306	FALSE	FALSE	FALSE	0.495425	0.908253
ENSG00000065268	19	983174	994569	1	WDR18	HGNC Symbol	protein_coding	ensembl_havana	0.115401	0.0376153	0.0891751	0.180586	0.218643	0.0711714	0.229272	0.531832	FALSE	FALSE	FALSE	1.89464	1.89209
ENSG00000065308	6	52362200	52441713	-1	TRAM2	HGNC Symbol	protein_coding	ensembl_havana	0.224942	0.0328655	0.00082252	0.00363686	0.292127	0.0681463	0.104721	0.353945	FALSE	FALSE	FALSE	1.29868	2.07349
ENSG00000065320	17	8924859	9147317	1	NTN1	HGNC Symbol	protein_coding	ensembl_havana	0.0885069	0.0137748	0.192974	0.329069	-0.0340595	-0.0111837	0.853184	0.946558	FALSE	FALSE	FALSE	-0.384823	-0.811897
ENSG00000065325	17	9725523	9795419	1	GLP2R	HGNC Symbol	protein_coding	ensembl_havana	0.0999	0.0264092	0.141506	0.260913	-0.205943	-0.0782836	0.258135	0.559288	FALSE	FALSE	FALSE	-2.06149	-2.96425
ENSG00000065328	10	13203554	13253104	1	MCM10	HGNC Symbol	protein_coding	ensembl_havana	0.0312485	0.000864279	0.646351	0.767766	0.0638785	0.00260478	0.728344	0.888754	FALSE	FALSE	FALSE	2.04421	3.01382
ENSG00000065357	12	56321103	56347811	1	DGKA	HGNC Symbol	protein_coding	ensembl_havana	0.404966	0.0823407	5.19499e-10	3.10166e-08	0.433505	0.115982	0.0131892	0.120035	FALSE	FALSE	FALSE	1.07047	1.40856
ENSG00000065361	12	56473641	56497289	1	ERBB3	HGNC Symbol	protein_coding	ensembl_havana	-0.146669	-0.298742	0.0304026	0.0761057	-0.272632	-0.600643	0.131135	0.402068	FALSE	FALSE	FALSE	1.85883	2.01058
ENSG00000065371	3	123687368	123711025	-1	ROPN1	HGNC Symbol	protein_coding	ensembl_havana	-0.0182152	-0.000115954	0.789146	0.868664	-0.0590499	-0.000361955	0.74819	0.899794	FALSE	FALSE	FALSE	3.2418	3.12155
ENSG00000065413	2	197831741	198175897	-1	ANKRD44	HGNC Symbol	protein_coding	ensembl_havana	-0.0582525	-0.00660391	0.39207	0.550192	-0.227795	-0.0279196	0.20988	0.509993	FALSE	FALSE	FALSE	3.91047	4.22774
ENSG00000065427	16	75661622	75682541	-1	KARS	HGNC Symbol	protein_coding	ensembl_havana	-0.244518	-0.154505	0.000267401	0.00140718	-0.1829	-0.13502	0.316363	0.617499	FALSE	FALSE	FALSE	0.748004	0.87389
ENSG00000065457	16	75630879	75657198	-1	ADAT1	HGNC Symbol	protein_coding	ensembl_havana	-0.0631141	-0.0183549	0.3537	0.511389	0.157605	0.0702324	0.388973	0.682922	FALSE	FALSE	FALSE	-2.49715	-3.82635
ENSG00000065485	3	122785909	122944074	1	PDIA5	HGNC Symbol	protein_coding	ensembl_havana	0.309402	0.0312364	3.21206e-06	3.28233e-05	0.488422	0.0573929	0.00456511	0.0716289	FALSE	FALSE	FALSE	1.5786	1.83737
ENSG00000065491	6	37225548	37300746	1	TBC1D22B	HGNC Symbol	protein_coding	ensembl_havana	0.105595	0.0403388	0.120069	0.229176	0.340876	0.152948	0.0562376	0.257617	FALSE	FALSE	FALSE	3.22813	3.79159
ENSG00000065518	3	120315156	120321347	1	NDUFB4	HGNC Symbol	protein_coding	ensembl_havana	-0.400804	-0.926799	8.08416e-10	4.33646e-08	-0.355149	-1.14507	0.0460801	0.231855	FALSE	FALSE	FALSE	0.886093	1.23551
ENSG00000065526	1	16174359	16266955	1	SPEN	HGNC Symbol	protein_coding	ensembl_havana	0.370279	0.489912	1.72713e-08	4.52457e-07	0.417767	0.860517	0.0173512	0.138589	FALSE	FALSE	FALSE	1.12825	1.75647
ENSG00000065534	3	123328896	123603178	-1	MYLK	HGNC Symbol	protein_coding	ensembl_havana	-0.170054	-0.0764614	0.0119124	0.0351769	-0.203673	-0.0954671	0.263534	0.56547	FALSE	FALSE	FALSE	1.19769	1.24856
ENSG00000065548	2	187350883	187374090	1	ZC3H15	HGNC Symbol	protein_coding	ensembl_havana	-0.291744	-0.61079	1.19547e-05	9.92773e-05	-0.277254	-0.721914	0.12447	0.390357	FALSE	FALSE	FALSE	0.950332	1.18194
ENSG00000065559	17	11924141	12047147	1	MAP2K4	HGNC Symbol	protein_coding	ensembl_havana	-0.258437	-0.82769	0.00011357	0.000672501	-0.317472	-1.24462	0.0766323	0.301809	FALSE	FALSE	FALSE	1.22843	1.50372
ENSG00000065600	1	212537273	212588243	-1	TMEM206	HGNC Symbol	protein_coding	ensembl_havana	-0.283728	-0.436382	2.11086e-05	0.000161813	-0.354311	-0.550739	0.0466328	0.233252	FALSE	FALSE	FALSE	1.24877	1.26206
ENSG00000065609	6	84262599	84419410	-1	SNAP91	HGNC Symbol	protein_coding	ensembl_havana	-0.0167328	-0.0592646	0.805951	0.879533	0.241449	1.06311	0.183091	0.476485	FALSE	FALSE	FALSE	-14.4297	-17.9383
ENSG00000065613	10	105726959	105788991	1	SLK	HGNC Symbol	protein_coding	ensembl_havana	-0.286108	-0.286703	1.78611e-05	0.000140526	-0.419345	-0.603285	0.0168901	0.136858	FALSE	FALSE	FALSE	1.46568	2.10422
ENSG00000065615	6	84569362	84677143	1	CYB5R4	HGNC Symbol	protein_coding	ensembl_havana	-0.0660136	-0.0116994	0.331979	0.489031	0.010892	0.00208011	0.952821	0.983255	FALSE	FALSE	FALSE	-0.164996	-0.177796
ENSG00000065618	10	105791044	105845760	-1	COL17A1	HGNC Symbol	protein_coding	ensembl_havana	-0.0429246	-0.000629142	0.528419	0.674975	-0.217929	-0.00341625	0.230833	0.533003	FALSE	FALSE	FALSE	5.07703	5.43002
ENSG00000065621	10	106028631	106064703	1	GSTO2	HGNC Symbol	protein_coding	ensembl_havana	0.259647	0.0545163	0.00010518	0.000631124	-0.00412508	-0.000964811	0.982124	0.994166	FALSE	FALSE	FALSE	-0.0158873	-0.0176977
ENSG00000065665	10	12171636	12211960	1	SEC61A2	HGNC Symbol	protein_coding	ensembl_havana	-0.183297	-0.105482	0.00665127	0.0214756	0.10296	0.0777095	0.574968	0.807041	FALSE	FALSE	FALSE	-0.56171	-0.73671
ENSG00000065675	10	6469105	6622263	-1	PRKCQ	HGNC Symbol	protein_coding	ensembl_havana	-0.339372	-0.212605	2.81887e-07	4.27519e-06	-0.468112	-0.291051	0.0068944	0.0878915	FALSE	FALSE	FALSE	1.37935	1.36897
ENSG00000065717	19	2997636	3047633	-1	TLE2	HGNC Symbol	protein_coding	ensembl_havana	0.358103	0.103364	5.37714e-08	1.10842e-06	0.484078	0.203983	0.0049963	0.0752341	FALSE	FALSE	FALSE	1.35178	1.97345
ENSG00000065802	2	239335383	239360891	1	ASB1	HGNC Symbol	protein_coding	ensembl_havana	0.0521483	0.019267	0.443644	0.599434	-0.189298	-0.119843	0.299435	0.60304	FALSE	FALSE	FALSE	-3.62999	-6.22014
ENSG00000065809	10	14560556	14816896	-1	FAM107B	HGNC Symbol	protein_coding	ensembl_havana	-0.202345	-0.690342	0.00268637	0.00995239	-0.320711	-1.0711	0.0735108	0.296241	FALSE	FALSE	FALSE	1.58497	1.55155
ENSG00000065833	6	83920108	84140797	-1	ME1	HGNC Symbol	protein_coding	ensembl_havana	-0.153137	-0.142258	0.0237345	0.0620922	-0.113029	-0.112711	0.537943	0.784864	FALSE	FALSE	FALSE	0.738086	0.792302
ENSG00000065882	4	37892708	38140796	1	TBC1D1	HGNC Symbol	protein_coding	ensembl_havana	0.295536	0.0986379	9.08027e-06	7.85753e-05	0.281877	0.19115	0.118057	0.37969	FALSE	FALSE	FALSE	0.953782	1.93789
ENSG00000065883	7	39989636	40136733	1	CDK13	HGNC Symbol	protein_coding	ensembl_havana	0.264698	0.100192	7.60386e-05	0.000477893	0.448043	0.226859	0.0101228	0.105592	FALSE	FALSE	FALSE	1.69266	2.26423
ENSG00000065911	2	74425689	74444692	1	MTHFD2	HGNC Symbol	protein_coding	ensembl_havana	0.0162156	0.00811624	0.811835	0.883935	0.234714	0.163781	0.195988	0.493099	FALSE	FALSE	FALSE	14.4746	20.1794
ENSG00000065923	X	46464753	46618490	-1	SLC9A7	HGNC Symbol	protein_coding	ensembl_havana	-0.0380895	-0.0376278	0.575919	0.712642	-0.095812	-0.121915	0.601925	0.822591	FALSE	FALSE	FALSE	2.51544	3.24002
ENSG00000065970	12	8185299	8208099	1	FOXJ2	HGNC Symbol	protein_coding	ensembl_havana	0.320082	0.109382	1.39049e-06	1.63763e-05	0.441605	0.195113	0.0113969	0.111501	FALSE	FALSE	FALSE	1.37966	1.78377
ENSG00000065978	1	43148098	43168020	1	YBX1	HGNC Symbol	protein_coding	ensembl_havana	0.0717513	0.862629	0.291578	0.445807	0.0769218	0.56315	0.675622	0.86196	FALSE	FALSE	FALSE	1.07206	0.65283
ENSG00000008294	17	49039535	49198226	-1	SPAG9	HGNC Symbol	protein_coding	ensembl_havana	-0.248324	-0.473239	0.000212595	0.00115233	-0.572239	-1.32832	0.000621465	0.0312525	FALSE	TRUE	TRUE	2.3044	2.80686
ENSG00000066027	1	212458879	212535200	1	PPP2R5A	HGNC Symbol	protein_coding	ensembl_havana	-0.184554	-0.165344	0.00628061	0.0204339	-0.122174	-0.15755	0.505332	0.766112	FALSE	FALSE	FALSE	0.661992	0.952864
ENSG00000066032	2	79412357	80875905	1	CTNNA2	HGNC Symbol	protein_coding	ensembl_havana	-0.048674	-0.100426	0.474636	0.6275	-0.00433132	-0.0143553	0.98123	0.993884	FALSE	FALSE	FALSE	0.0889864	0.142944
ENSG00000008517	16	3115298	3131908	1	IL32	HGNC Symbol	protein_coding	ensembl_havana	0.0602922	0.00758723	0.375676	0.534168	0.527179	0.138121	0.00193367	0.0483117	FALSE	TRUE	TRUE	8.74373	18.2044
ENSG00000066056	1	43766664	43788779	1	TIE1	HGNC Symbol	protein_coding	ensembl_havana	0.018482	0.00483018	0.786132	0.866591	-0.251692	-0.0549915	0.164642	0.453928	FALSE	FALSE	FALSE	-13.6183	-11.385
ENSG00000066084	12	50898768	51142450	1	DIP2B	HGNC Symbol	protein_coding	ensembl_havana	-0.177001	-0.422357	0.00881681	0.027237	-0.337992	-0.715369	0.0584893	0.262127	FALSE	FALSE	FALSE	1.90955	1.69376
ENSG00000066117	12	50478755	50494495	1	SMARCD1	HGNC Symbol	protein_coding	ensembl_havana	0.248346	0.106862	0.000212315	0.00115147	0.430724	0.196274	0.0138567	0.122431	FALSE	FALSE	FALSE	1.73437	1.83671
ENSG00000010322	3	52489134	52527087	1	NISCH	HGNC Symbol	protein_coding	ensembl_havana	0.336364	0.544904	3.64161e-07	5.28309e-06	0.587778	1.54784	0.000404115	0.0279587	FALSE	TRUE	TRUE	1.74745	2.84058
ENSG00000019485	11	45115564	45247734	1	PRDM11	HGNC Symbol	protein_coding	ensembl_havana	0.371418	0.070197	1.54927e-08	4.13787e-07	0.598668	0.143188	0.000294976	0.0261007	FALSE	TRUE	TRUE	1.61185	2.03981
ENSG00000066185	1	42896000	42921938	-1	ZMYND12	HGNC Symbol	protein_coding	ensembl_havana	-0.152374	-0.0209768	0.0244489	0.0636033	-0.171874	-0.0299194	0.346906	0.645157	FALSE	FALSE	FALSE	1.12797	1.4263
ENSG00000066230	5	473425	524447	-1	SLC9A3	HGNC Symbol	protein_coding	ensembl_havana	0.038509	0.00111345	0.57172	0.709372	-0.0421672	-0.000686315	0.818756	0.932179	FALSE	FALSE	FALSE	-1.095	-0.616386
ENSG00000066248	2	233743396	233877982	-1	NGEF	HGNC Symbol	protein_coding	ensembl_havana	0.0368806	0.12649	0.588101	0.722234	0.339317	1.45475	0.0574464	0.26033	FALSE	FALSE	FALSE	9.20041	11.5009
ENSG00000066279	1	197053258	197115824	-1	ASPM	HGNC Symbol	protein_coding	ensembl_havana	0.0691681	0.00354419	0.309343	0.46568	0.0146826	0.00125691	0.936431	0.977127	FALSE	FALSE	FALSE	0.212273	0.354639
ENSG00000066294	1	160510885	160549306	-1	CD84	HGNC Symbol	protein_coding	ensembl_havana	-0.143583	-0.0261806	0.0341091	0.0837422	-0.257893	-0.107516	0.154141	0.439524	FALSE	FALSE	FALSE	1.79613	4.10671
ENSG00000066322	1	43829068	43833696	-1	ELOVL1	HGNC Symbol	protein_coding	ensembl_havana	-0.238625	-0.843022	0.000378722	0.00188133	-0.351233	-1.02054	0.0487082	0.238194	FALSE	FALSE	FALSE	1.47191	1.21057
ENSG00000066336	11	47376411	47400127	-1	SPI1	HGNC Symbol	protein_coding	ensembl_havana	-0.0902898	-0.026489	0.184124	0.318459	0.00743459	0.00638915	0.967787	0.989587	FALSE	FALSE	FALSE	-0.0823414	-0.2412
ENSG00000066379	6	30026676	30032686	1	ZNRD1	HGNC Symbol	protein_coding	ensembl_havana	-0.19545	-0.018261	0.00376529	0.0132913	-0.244291	-0.0362693	0.177833	0.470815	FALSE	FALSE	FALSE	1.24989	1.98616
ENSG00000066382	11	30406040	30608419	-1	MPPED2	HGNC Symbol	protein_coding	ensembl_havana	0.217255	0.0527565	0.00124686	0.00518285	0.29048	0.0811081	0.106783	0.357953	FALSE	FALSE	FALSE	1.33704	1.53741
ENSG00000066405	3	137717577	137752494	1	CLDN18	HGNC Symbol	protein_coding	ensembl_havana	0.0204375	1.67435e-05	0.764137	0.85161	0.0266092	5.63551e-05	0.885057	0.958909	FALSE	FALSE	FALSE	1.30198	3.36578
ENSG00000066422	3	101367733	101396339	-1	ZBTB11	HGNC Symbol	protein_coding	ensembl_havana	-0.0724951	-0.0597812	0.286593	0.44054	0.0244702	0.0217429	0.894243	0.961608	FALSE	FALSE	FALSE	-0.337543	-0.363708
ENSG00000066427	14	92524896	92572965	-1	ATXN3	HGNC Symbol	protein_coding	ensembl_havana	-0.0291142	-0.00292207	0.669026	0.785233	0.0289565	0.00359295	0.874994	0.955167	FALSE	FALSE	FALSE	-0.994586	-1.22959
ENSG00000021488	19	33321415	33360672	-1	SLC7A9	HGNC Symbol	protein_coding	ensembl_havana	0.253848	0.0202696	0.000151423	0.000861741	0.647966	0.086946	6.08199e-05	0.016334	FALSE	TRUE	TRUE	2.55257	4.28949
ENSG00000066468	10	123237848	123357972	-1	FGFR2	HGNC Symbol	protein_coding	ensembl_havana	-0.176159	-0.401793	0.00914931	0.0281642	-0.340721	-0.810065	0.0563563	0.257832	FALSE	FALSE	FALSE	1.93417	2.01612
ENSG00000066557	1	70610488	70671303	-1	LRRC40	HGNC Symbol	protein_coding	ensembl_havana	-0.207445	-0.267295	0.00207812	0.00802016	-0.280781	-0.441421	0.119554	0.382824	FALSE	FALSE	FALSE	1.35352	1.65144
ENSG00000066583	5	128430444	128449721	1	ISOC1	HGNC Symbol	protein_coding	ensembl_havana	-0.28486	-0.139447	1.94994e-05	0.000151599	-0.0966175	-0.051163	0.598861	0.820819	FALSE	FALSE	FALSE	0.339175	0.366898
ENSG00000066629	14	100204030	100408397	1	EML1	HGNC Symbol	protein_coding	ensembl_havana	-0.0369912	-0.0133624	0.586982	0.721344	-0.155961	-0.0618339	0.394004	0.68661	FALSE	FALSE	FALSE	4.21615	4.62745
ENSG00000066651	6	126307576	126360422	1	TRMT11	HGNC Symbol	protein_coding	ensembl_havana	-0.0251562	-0.0214516	0.711867	0.815863	-0.294812	-0.324548	0.101423	0.347777	FALSE	FALSE	FALSE	11.7193	15.1293
ENSG00000066654	16	20744986	20753406	-1	THUMPD1	HGNC Symbol	protein_coding	ensembl_havana	-0.232686	-0.117871	0.000533239	0.00252012	-0.309819	-0.200443	0.0844158	0.316526	FALSE	FALSE	FALSE	1.33149	1.70053
ENSG00000066697	9	103189438	103213511	1	MSANTD3	HGNC Symbol	protein_coding	ensembl_havana	-0.124589	-0.0467372	0.0663397	0.142534	-0.203208	-0.0652861	0.264649	0.567014	FALSE	FALSE	FALSE	1.63102	1.39688
ENSG00000066735	14	104605060	104647231	1	KIF26A	HGNC Symbol	protein_coding	ensembl_havana	0.141944	0.0132773	0.0362298	0.0879341	0.148214	0.0119751	0.418198	0.70632	FALSE	FALSE	FALSE	1.04417	0.901922
ENSG00000066739	14	96747595	96830207	-1	ATG2B	HGNC Symbol	protein_coding	ensembl_havana	-0.142653	-0.0950957	0.0352991	0.08609	-0.05827	-0.0457201	0.751411	0.900101	FALSE	FALSE	FALSE	0.408474	0.48078
ENSG00000066777	8	68085747	68255912	-1	ARFGEF1	HGNC Symbol	protein_coding	ensembl_havana	-0.00632778	-0.00275559	0.925989	0.95544	0.0779297	0.0574484	0.671607	0.860293	FALSE	FALSE	FALSE	-12.3155	-20.8479
ENSG00000066813	16	20547548	20587749	-1	ACSM2B	HGNC Symbol	protein_coding	ensembl_havana	-0.045296	-0.000107696	0.505869	0.656105	-0.16532	-0.000104115	0.365875	0.662145	FALSE	FALSE	FALSE	3.64977	0.96675
ENSG00000066827	8	135490031	135725292	-1	ZFAT	HGNC Symbol	protein_coding	ensembl_havana	0.344928	0.0366667	1.74391e-07	2.91667e-06	0.328563	0.0556221	0.0663527	0.280752	FALSE	FALSE	FALSE	0.952555	1.51696
ENSG00000066855	8	66556969	66683496	1	MTFR1	HGNC Symbol	protein_coding	ensembl_havana	-0.185338	-0.0426421	0.00605898	0.0198273	-0.192214	-0.062546	0.291914	0.595868	FALSE	FALSE	FALSE	1.0371	1.46677
ENSG00000066923	7	99775186	99819111	1	STAG3	HGNC Symbol	protein_coding	ensembl_havana	0.0373562	0.0010786	0.583295	0.718473	-0.0128056	-0.000627376	0.944544	0.980353	FALSE	FALSE	FALSE	-0.342798	-0.581658
ENSG00000066926	18	55215515	55254004	-1	FECH	HGNC Symbol	protein_coding	ensembl_havana	-0.243605	-0.0961116	0.000282363	0.00146896	-0.35782	-0.186738	0.0443538	0.227275	FALSE	FALSE	FALSE	1.46885	1.94293
ENSG00000066933	15	72114632	72410918	-1	MYO9A	HGNC Symbol	protein_coding	ensembl_havana	0.0784837	0.0449632	0.248534	0.396382	0.10846	0.0608155	0.554602	0.794952	FALSE	FALSE	FALSE	1.38194	1.35256
ENSG00000067048	Y	15016019	15032390	1	DDX3Y	HGNC Symbol	protein_coding	ensembl_havana	0.0794555	0.233347	0.242706	0.389426	-0.0338636	-0.134678	0.854019	0.946558	FALSE	FALSE	FALSE	-0.426195	-0.577156
ENSG00000067057	10	3108525	3179904	1	PFKP	HGNC Symbol	protein_coding	ensembl_havana	-0.0980898	-0.253272	0.148898	0.270788	0.0390538	0.122366	0.831941	0.937953	FALSE	FALSE	FALSE	-0.398143	-0.48314
ENSG00000067064	10	1085848	1095110	-1	IDI1	HGNC Symbol	protein_coding	ensembl_havana	-0.341446	-1.04006	2.35871e-07	3.70241e-06	-0.473511	-1.78127	0.00619355	0.083613	FALSE	FALSE	FALSE	1.38678	1.71266
ENSG00000067066	2	231280657	231408805	1	SP100	HGNC Symbol	protein_coding	ensembl_havana	-0.0668955	-0.0129189	0.325547	0.482151	0.0179104	0.00560868	0.922493	0.97314	FALSE	FALSE	FALSE	-0.267737	-0.434145
ENSG00000067082	10	3818188	3827473	-1	KLF6	HGNC Symbol	protein_coding	ensembl_havana	0.0587553	0.0549254	0.387989	0.546082	0.0235903	0.0441265	0.898026	0.963002	FALSE	FALSE	FALSE	0.401501	0.803389
ENSG00000067113	5	54720682	54830878	-1	PPAP2A	HGNC Symbol	protein_coding	ensembl_havana	-0.286658	-0.264883	1.71821e-05	0.000135742	-0.498777	-0.466585	0.00366406	0.0646128	FALSE	FALSE	FALSE	1.73997	1.76148
ENSG00000067141	15	73344051	73597547	1	NEO1	HGNC Symbol	protein_coding	ensembl_havana	-0.0208763	-0.0330659	0.759227	0.848218	-0.0215022	-0.0312696	0.907012	0.965985	FALSE	FALSE	FALSE	1.02998	0.945673
ENSG00000067167	8	71485677	71520622	-1	TRAM1	HGNC Symbol	protein_coding	ensembl_havana	-0.274897	-0.296474	3.87127e-05	0.000270664	-0.353556	-0.444804	0.0471353	0.234586	FALSE	FALSE	FALSE	1.28614	1.50031
ENSG00000067177	X	71798664	71934167	-1	PHKA1	HGNC Symbol	protein_coding	ensembl_havana	0.0710993	0.0208451	0.295997	0.450547	-0.00351679	-0.00104872	0.984759	0.994891	FALSE	FALSE	FALSE	-0.049463	-0.0503101
ENSG00000067182	12	6437923	6451280	-1	TNFRSF1A	HGNC Symbol	protein_coding	ensembl_havana	0.0514666	0.0260521	0.449633	0.605008	0.100371	0.158182	0.584669	0.812063	FALSE	FALSE	FALSE	1.95021	6.07174
ENSG00000067191	17	37329709	37353956	-1	CACNB1	HGNC Symbol	protein_coding	ensembl_havana	0.123426	0.117889	0.0689356	0.146761	0.309877	0.493401	0.0843542	0.316526	FALSE	FALSE	FALSE	2.51064	4.18528
ENSG00000067208	1	92974253	93257961	-1	EVI5	HGNC Symbol	protein_coding	ensembl_havana	-0.0906469	-0.0495727	0.182388	0.316199	-0.30141	-0.197641	0.093652	0.332874	FALSE	FALSE	FALSE	3.3251	3.9869
ENSG00000067221	15	74275547	74286963	-1	STOML1	HGNC Symbol	protein_coding	ensembl_havana	-0.108367	-0.0260035	0.110596	0.214547	-0.112995	-0.036874	0.538063	0.784864	FALSE	FALSE	FALSE	1.04271	1.41804
ENSG00000067225	15	72491370	72524164	-1	PKM	HGNC Symbol	protein_coding	ensembl_havana	-0.208603	-1.28982	0.00195874	0.0076116	-0.302147	-2.18084	0.0928128	0.331599	FALSE	FALSE	FALSE	1.44843	1.69081
ENSG00000067248	5	54552073	54603550	-1	DHX29	HGNC Symbol	protein_coding	ensembl_havana	-0.204781	-0.0996383	0.00237804	0.00898393	-0.141882	-0.0737109	0.438574	0.7216	FALSE	FALSE	FALSE	0.692846	0.739785
ENSG00000067334	1	94333373	94345474	-1	DNTTIP2	HGNC Symbol	protein_coding	ensembl_havana	-0.136711	-0.070701	0.0437592	0.102181	-0.106138	-0.0863185	0.563158	0.799148	FALSE	FALSE	FALSE	0.776366	1.2209
ENSG00000067365	16	8715540	8740081	1	METTL22	HGNC Symbol	protein_coding	ensembl_havana	0.40456	0.0471545	5.42575e-10	3.20688e-08	0.498378	0.0876123	0.00369573	0.0648107	FALSE	FALSE	FALSE	1.2319	1.85798
ENSG00000067369	15	43699407	43802926	-1	TP53BP1	HGNC Symbol	protein_coding	ensembl_havana	0.104381	0.100628	0.124414	0.235754	0.127163	0.146082	0.487967	0.753767	FALSE	FALSE	FALSE	1.21826	1.4517
ENSG00000067445	X	54946895	54957864	1	TRO	HGNC Symbol	protein_coding	ensembl_havana	0.182425	0.121706	0.00691948	0.022218	0.437842	0.408142	0.0122023	0.115086	FALSE	FALSE	FALSE	2.40011	3.35351
ENSG00000067533	1	218458629	218511325	1	RRP15	HGNC Symbol	protein_coding	ensembl_havana	-0.293725	-0.0739217	1.03598e-05	8.79777e-05	-0.0514123	-0.0162858	0.779903	0.91374	FALSE	FALSE	FALSE	0.175035	0.220312
ENSG00000067560	3	49396578	49450431	-1	RHOA	HGNC Symbol	protein_coding	ensembl_havana	-0.315986	-1.09656	1.92439e-06	2.15006e-05	-0.472743	-2.11712	0.00628933	0.084175	FALSE	FALSE	FALSE	1.49609	1.93068
ENSG00000067596	17	41561233	41621831	1	DHX8	HGNC Symbol	protein_coding	ensembl_havana	0.106199	0.0191018	0.117954	0.225972	0.325943	0.0831772	0.0686781	0.286145	FALSE	FALSE	FALSE	3.06917	4.35441
ENSG00000067606	1	1981909	2116834	1	PRKCZ	HGNC Symbol	protein_coding	ensembl_havana	0.0332106	0.0306249	0.625788	0.752355	0.21552	0.219136	0.236157	0.539308	FALSE	FALSE	FALSE	6.4895	7.15548
ENSG00000067646	Y	2803112	2850547	1	ZFY	HGNC Symbol	protein_coding	ensembl_havana	0.0398876	0.0367325	0.558023	0.69876	-0.0662664	-0.080539	0.718591	0.883512	FALSE	FALSE	FALSE	-1.66133	-2.19258
ENSG00000066455	14	93260576	93306308	1	GOLGA5	HGNC Symbol	protein_coding	ensembl_havana	-0.321621	-0.191801	1.22913e-06	1.47203e-05	-0.566541	-0.355934	0.000723866	0.033264	FALSE	TRUE	TRUE	1.76151	1.85574
ENSG00000067715	12	79257773	79845788	1	SYT1	HGNC Symbol	protein_coding	ensembl_havana	-0.235394	-5.98095	0.000456704	0.00220466	-0.224328	-6.6973	0.217088	0.518217	FALSE	FALSE	FALSE	0.952993	1.11977
ENSG00000067798	12	78224685	78606790	1	NAV3	HGNC Symbol	protein_coding	ensembl_havana	0.130962	0.208888	0.053503	0.120111	0.173104	0.386359	0.343412	0.642309	FALSE	FALSE	FALSE	1.32179	1.8496
ENSG00000067829	X	153051221	153059978	-1	IDH3G	HGNC Symbol	protein_coding	ensembl_havana	-0.1267	-0.0916198	0.0618354	0.134777	-0.0556411	-0.0622886	0.762297	0.905295	FALSE	FALSE	FALSE	0.439158	0.679859
ENSG00000067836	16	4846969	4852951	-1	ROGDI	HGNC Symbol	protein_coding	ensembl_havana	-0.145047	-0.151547	0.0323053	0.0800423	0.0231087	0.0318137	0.900097	0.963372	FALSE	FALSE	FALSE	-0.159319	-0.209926
ENSG00000067840	X	153067621	153096020	-1	PDZD4	HGNC Symbol	protein_coding	ensembl_havana	0.144979	0.740991	0.0323875	0.0801837	0.225472	1.36322	0.214691	0.516104	FALSE	FALSE	FALSE	1.55521	1.83972
ENSG00000067842	X	152783134	152848397	1	ATP2B3	HGNC Symbol	protein_coding	ensembl_havana	0.248358	0.256427	0.00021216	0.00115095	0.49732	0.89643	0.00378072	0.0652028	FALSE	FALSE	FALSE	2.00244	3.49584
ENSG00000067900	18	18526867	18691812	-1	ROCK1	HGNC Symbol	protein_coding	ensembl_havana	0.105013	0.0518739	0.122137	0.232406	0.0526456	0.0459589	0.774757	0.91185	FALSE	FALSE	FALSE	0.501324	0.885974
ENSG00000067955	16	67063019	67134961	1	CBFB	HGNC Symbol	protein_coding	ensembl_havana	-0.0699518	-0.0614186	0.30388	0.459335	-0.0288554	-0.0336812	0.875427	0.955385	FALSE	FALSE	FALSE	0.412504	0.548388
ENSG00000067992	X	24483338	24557954	1	PDK3	HGNC Symbol	protein_coding	ensembl_havana	-0.166441	-0.250846	0.0138734	0.0399392	0.00592003	0.01113	0.974347	0.991383	FALSE	FALSE	FALSE	-0.0355684	-0.0443699
ENSG00000068001	3	50355221	50360337	-1	HYAL2	HGNC Symbol	protein_coding	ensembl_havana	-0.0659233	-0.0207158	0.332643	0.489632	-0.149698	-0.0429866	0.413499	0.703122	FALSE	FALSE	FALSE	2.27079	2.07506
ENSG00000022840	12	120971283	121015397	1	RNF10	HGNC Symbol	protein_coding	ensembl_havana	0.232744	0.141712	0.000531484	0.00251307	0.578417	0.489203	0.000525069	0.0300497	FALSE	TRUE	TRUE	2.48521	3.45211
ENSG00000068028	3	50367219	50378411	-1	RASSF1	HGNC Symbol	protein_coding	ensembl_havana	-0.0459493	-0.00783234	0.499746	0.650406	-0.154179	-0.0527477	0.399496	0.691229	FALSE	FALSE	FALSE	3.35541	6.7346
ENSG00000068078	4	1795034	1810599	1	FGFR3	HGNC Symbol	protein_coding	ensembl_havana	0.0594671	0.157894	0.382256	0.540516	-0.382398	-1.06272	0.030776	0.186243	FALSE	FALSE	FALSE	-6.43042	-6.73058
ENSG00000068079	17	41158742	41166473	1	IFI35	HGNC Symbol	protein_coding	ensembl_havana	-0.0578741	-0.054201	0.395158	0.553244	0.10835	0.11289	0.555005	0.795231	FALSE	FALSE	FALSE	-1.87217	-2.0828
ENSG00000068097	17	58120555	58156292	-1	HEATR6	HGNC Symbol	protein_coding	ensembl_havana	-0.0361924	-0.0100362	0.595089	0.727572	0.199496	0.100001	0.273661	0.575646	FALSE	FALSE	FALSE	-5.51211	-9.96405
ENSG00000068120	17	40713485	40718295	1	COASY	HGNC Symbol	protein_coding	ensembl_havana	0.0719873	0.0221995	0.289991	0.444124	0.406152	0.209541	0.0210794	0.1528	FALSE	FALSE	FALSE	5.64199	9.43899
ENSG00000068137	17	40819932	40829048	-1	PLEKHH3	HGNC Symbol	protein_coding	ensembl_havana	0.18538	0.0277351	0.00604726	0.0197957	0.312936	0.0844726	0.0811758	0.309779	FALSE	FALSE	FALSE	1.68807	3.04569
ENSG00000068305	15	100017370	100256671	1	MEF2A	HGNC Symbol	protein_coding	ensembl_havana	-0.00912784	-0.0131267	0.893403	0.935514	0.0778133	0.139653	0.67207	0.860494	FALSE	FALSE	FALSE	-8.52483	-10.6388
ENSG00000068308	X	48779305	48815648	-1	OTUD5	HGNC Symbol	protein_coding	ensembl_havana	-0.0202946	-0.0131721	0.765739	0.852512	0.32789	0.271972	0.0669436	0.282125	FALSE	FALSE	FALSE	-16.1566	-20.6476
ENSG00000068323	X	48886242	48901012	-1	TFE3	HGNC Symbol	protein_coding	ensembl_havana	0.071561	0.0521231	0.292864	0.447121	0.111849	0.184745	0.542221	0.78705	FALSE	FALSE	FALSE	1.56299	3.5444
ENSG00000038358	16	67906926	67918406	1	EDC4	HGNC Symbol	protein_coding	ensembl_havana	0.208954	0.0826549	0.00192389	0.0074944	0.539727	0.260677	0.00143199	0.0430468	FALSE	TRUE	TRUE	2.583	3.1538
ENSG00000068366	X	108867473	108976632	-1	ACSL4	HGNC Symbol	protein_coding	ensembl_havana	-0.150144	-0.388822	0.0266449	0.0682882	-0.0898308	-0.305014	0.624889	0.836339	FALSE	FALSE	FALSE	0.598299	0.784456
ENSG00000068383	10	134351324	134596979	1	INPP5A	HGNC Symbol	protein_coding	ensembl_havana	-0.109514	-0.0909081	0.10685	0.208603	0.159243	0.13095	0.384001	0.678976	FALSE	FALSE	FALSE	-1.45409	-1.44046
ENSG00000068394	X	48970334	48980151	-1	GPKOW	HGNC Symbol	protein_coding	ensembl_havana	-0.130965	-0.0756973	0.0534977	0.120111	-0.20625	-0.149407	0.257409	0.559227	FALSE	FALSE	FALSE	1.57485	1.97374
ENSG00000068400	X	48830134	48858675	-1	GRIPAP1	HGNC Symbol	protein_coding	ensembl_havana	0.243918	0.173165	0.000277155	0.00144974	0.351928	0.382991	0.0482336	0.236678	FALSE	FALSE	FALSE	1.44281	2.21171
ENSG00000068438	X	48334541	48344752	1	FTSJ1	HGNC Symbol	protein_coding	ensembl_havana	-0.166913	-0.0567299	0.0136021	0.0392644	0.011561	0.00442311	0.949927	0.9822	FALSE	FALSE	FALSE	-0.0692635	-0.077968
ENSG00000068489	17	57232860	57282066	1	PRR11	HGNC Symbol	protein_coding	ensembl_havana	0.0455064	0.00312791	0.503893	0.654384	-0.195897	-0.0201904	0.282587	0.585919	FALSE	FALSE	FALSE	-4.30483	-6.45491
ENSG00000068615	2	86441116	86565206	-1	REEP1	HGNC Symbol	protein_coding	ensembl_havana	-0.0199703	-0.0380247	0.769376	0.854763	0.00597112	0.0147352	0.974126	0.991383	FALSE	FALSE	FALSE	-0.299001	-0.387517
ENSG00000068650	13	113344643	113541482	1	ATP11A	HGNC Symbol	protein_coding	ensembl_havana	0.0753234	0.0435922	0.268157	0.419323	0.167054	0.160623	0.360797	0.658006	FALSE	FALSE	FALSE	2.21782	3.68468
ENSG00000068654	2	86247339	86333278	-1	POLR1A	HGNC Symbol	protein_coding	ensembl_havana	0.443374	0.120589	6.50777e-12	1.50149e-09	0.242029	0.0970877	0.182009	0.475661	FALSE	FALSE	FALSE	0.54588	0.805115
ENSG00000068697	2	20232411	20251789	-1	LAPTM4A	HGNC Symbol	protein_coding	ensembl_havana	-0.178527	-0.242409	0.00824135	0.025729	-0.296307	-0.427465	0.099621	0.343958	FALSE	FALSE	FALSE	1.65973	1.7634
ENSG00000068724	2	47143296	47303276	1	TTC7A	HGNC Symbol	protein_coding	ensembl_havana	0.0924416	0.0288062	0.173845	0.30551	-0.0294737	-0.020962	0.872779	0.954313	FALSE	FALSE	FALSE	-0.318836	-0.727691
ENSG00000068745	3	48725436	48777786	-1	IP6K2	HGNC Symbol	protein_coding	ensembl_havana	0.0789949	0.0282159	0.245457	0.392821	0.10323	0.0438109	0.573961	0.806355	FALSE	FALSE	FALSE	1.30679	1.5527
ENSG00000068781	2	48757064	49003654	1	STON1-GTF2A1L	HGNC Symbol	protein_coding	ensembl_havana	0.125142	0.0012307	0.0651343	0.140448	0.264847	0.00299566	0.142949	0.420132	FALSE	FALSE	FALSE	2.11637	2.43411
ENSG00000068784	2	45615819	45839304	-1	SRBD1	HGNC Symbol	protein_coding	ensembl_havana	-0.0996807	-0.0193231	0.142386	0.261981	-0.269783	-0.0610085	0.135372	0.408877	FALSE	FALSE	FALSE	2.70647	3.15729
ENSG00000068796	5	61601989	61833076	1	KIF2A	HGNC Symbol	protein_coding	ensembl_havana	-0.0223787	-0.0382049	0.742489	0.837762	-0.0435097	-0.0924846	0.813085	0.92986	FALSE	FALSE	FALSE	1.94425	2.42076
ENSG00000068831	11	64494383	64512928	-1	RASGRP2	HGNC Symbol	protein_coding	ensembl_havana	0.1894	0.0667473	0.00501893	0.0169182	0.271378	0.0620707	0.132987	0.405009	FALSE	FALSE	FALSE	1.43283	0.929936
ENSG00000068878	2	54091204	54197977	-1	PSME4	HGNC Symbol	protein_coding	ensembl_havana	-0.146225	-0.127737	0.0309129	0.0771915	-0.130088	-0.200422	0.47793	0.750105	FALSE	FALSE	FALSE	0.889642	1.56902
ENSG00000068885	3	159974774	160117668	-1	IFT80	HGNC Symbol	protein_coding	ensembl_havana	-0.275232	-0.178411	3.78478e-05	0.000265684	-0.379309	-0.358194	0.0322688	0.191488	FALSE	FALSE	FALSE	1.37814	2.00769
ENSG00000068903	19	39369197	39390502	-1	SIRT2	HGNC Symbol	protein_coding	ensembl_havana	-0.158782	-0.2992	0.0189856	0.0517322	-0.224564	-0.368522	0.216593	0.51778	FALSE	FALSE	FALSE	1.41429	1.23169
ENSG00000068912	2	54014181	54045956	1	ERLEC1	HGNC Symbol	protein_coding	ensembl_havana	-0.37074	-1.05337	1.65283e-08	4.35973e-07	-0.495748	-1.93996	0.00391016	0.0664406	FALSE	FALSE	FALSE	1.33719	1.84167
ENSG00000068971	11	64685025	64701945	1	PPP2R5B	HGNC Symbol	protein_coding	ensembl_havana	0.0282214	0.0273233	0.678602	0.791909	0.435155	0.593436	0.0128063	0.117698	FALSE	FALSE	FALSE	15.4193	21.719
ENSG00000068976	11	64513861	64527769	-1	PYGM	HGNC Symbol	protein_coding	ensembl_havana	-0.0533397	-0.0299157	0.433285	0.589257	-0.153093	-0.0909596	0.402864	0.693124	FALSE	FALSE	FALSE	2.87015	3.04053
ENSG00000068985	X	49452053	49460596	-1	PAGE1	HGNC Symbol	protein_coding	ensembl_havana	0.0988795	0.000459197	0.145638	0.266326	NA	0	NA	NA	FALSE	#VALUE!	#VALUE!	#VALUE!	0
ENSG00000069011	5	134363425	134370503	-1	PITX1	HGNC Symbol	protein_coding	ensembl_havana	-0.0241061	-2.65122e-05	0.723393	0.824435	NA	0	NA	NA	FALSE	#VALUE!	#VALUE!	#VALUE!	0
ENSG00000069018	5	135548999	135732730	-1	TRPC7	HGNC Symbol	protein_coding	ensembl_havana	0.13047	0.008321	0.054414	0.121704	0.140796	0.00618274	0.442122	0.724907	FALSE	FALSE	FALSE	1.07914	0.743029
ENSG00000069020	5	65892176	66465423	1	MAST4	HGNC Symbol	protein_coding	ensembl_havana	0.370149	0.233936	1.74863e-08	4.56217e-07	0.523962	0.485159	0.00208462	0.0505853	FALSE	FALSE	FALSE	1.41554	2.0739
ENSG00000069122	6	46820249	46922680	-1	GPR116	HGNC Symbol	protein_coding	ensembl_havana	0.0414062	0.0308393	0.54312	0.686472	-0.0247198	-0.0192231	0.893171	0.961255	FALSE	FALSE	FALSE	-0.597006	-0.623333
ENSG00000069188	17	71330523	71640228	-1	SDK2	HGNC Symbol	protein_coding	ensembl_havana	0.271307	0.135188	4.92485e-05	0.000332769	0.424985	0.185765	0.0153239	0.130117	FALSE	FALSE	FALSE	1.56644	1.37412
ENSG00000069206	8	24298443	24384483	1	ADAM7	HGNC Symbol	protein_coding	ensembl_havana	-0.000808023	-1.28011e-06	0.990536	0.994097	-0.0278408	-0.000121413	0.879775	0.957096	FALSE	FALSE	FALSE	34.4555	94.8457
ENSG00000069248	1	229577045	229644103	-1	NUP133	HGNC Symbol	protein_coding	ensembl_havana	-0.286329	-0.172827	1.75851e-05	0.000138639	-0.431689	-0.344849	0.0136221	0.121552	FALSE	FALSE	FALSE	1.50767	1.99535
ENSG00000069275	1	205681947	205719404	-1	NUCKS1	HGNC Symbol	protein_coding	ensembl_havana	-0.393827	-1.78493	1.67358e-09	7.41874e-08	-0.480869	-3.3575	0.00533682	0.0777883	FALSE	FALSE	FALSE	1.22102	1.88103
ENSG00000069329	16	46690054	46723430	-1	VPS35	HGNC Symbol	protein_coding	ensembl_havana	-0.316131	-0.532357	1.90251e-06	2.12809e-05	-0.390766	-0.783563	0.0270135	0.17385	FALSE	FALSE	FALSE	1.23609	1.47188
ENSG00000069345	16	46989299	47007699	-1	DNAJA2	HGNC Symbol	protein_coding	ensembl_havana	-0.318592	-0.518614	1.56578e-06	1.81067e-05	-0.331844	-0.73099	0.0635278	0.274551	FALSE	FALSE	FALSE	1.04159	1.40951
ENSG00000069399	19	45250962	45263301	1	BCL3	HGNC Symbol	protein_coding	ensembl_havana	-0.0276824	-0.00260799	0.684409	0.795631	0.251678	0.0368437	0.164666	0.453928	FALSE	FALSE	FALSE	-9.09162	-14.1272
ENSG00000069424	1	6051526	6161253	1	KCNAB2	HGNC Symbol	protein_coding	ensembl_havana	0.0881456	0.182333	0.194804	0.3311	0.216441	0.73168	0.234113	0.537185	FALSE	FALSE	FALSE	2.45549	4.01289
ENSG00000069431	12	21950335	22094336	-1	ABCC9	HGNC Symbol	protein_coding	ensembl_havana	0.177479	0.0563059	0.00863268	0.0267631	0.111522	0.0769736	0.543409	0.787858	FALSE	FALSE	FALSE	0.628367	1.36706
ENSG00000069482	11	68451247	68458643	1	GAL	HGNC Symbol	protein_coding	ensembl_havana	-0.0801442	-0.00544783	0.238634	0.384311	-0.188022	-0.0146115	0.302765	0.605668	FALSE	FALSE	FALSE	2.34604	2.68208
ENSG00000069493	12	9817565	9848413	1	CLEC2D	HGNC Symbol	protein_coding	ensembl_havana	0.0949969	0.00947983	0.1622	0.289291	0.013219	0.00195222	0.942756	0.979628	FALSE	FALSE	FALSE	0.139152	0.205935
ENSG00000069509	X	44382885	44402247	-1	FUNDC1	HGNC Symbol	protein_coding	ensembl_havana	-0.304267	-0.27632	4.74921e-06	4.53829e-05	-0.476857	-0.552152	0.00579044	0.080802	FALSE	FALSE	FALSE	1.56723	1.99824
ENSG00000069535	X	43625858	43741693	-1	MAOB	HGNC Symbol	protein_coding	ensembl_havana	0.00112693	0.00245428	0.986801	0.992137	0.0597996	0.29783	0.745098	0.898655	FALSE	FALSE	FALSE	53.0641	121.352
ENSG00000069667	15	60780483	61521518	-1	RORA	HGNC Symbol	protein_coding	ensembl_havana	0.0340611	0.0193526	0.616962	0.746027	0.176559	0.0959793	0.333717	0.634286	FALSE	FALSE	FALSE	5.1836	4.9595
ENSG00000069696	11	637293	640706	1	DRD4	HGNC Symbol	protein_coding	ensembl_havana	0.281666	0.0225902	2.43645e-05	0.000183273	0.0833296	0.00693265	0.650247	0.849913	FALSE	FALSE	FALSE	0.295845	0.306887
ENSG00000069702	1	92145902	92371892	-1	TGFBR3	HGNC Symbol	protein_coding	ensembl_havana	0.0632547	0.0219258	0.352627	0.510242	-0.110166	-0.0668273	0.548354	0.791092	FALSE	FALSE	FALSE	-1.74162	-3.04789
ENSG00000069712	1	92632542	92650280	1	KIAA1107	HGNC Symbol	protein_coding	ensembl_havana	NA	0	NA	NA	NA	0	NA	NA	#VALUE!	#VALUE!	#VALUE!	#VALUE!	#DIV/0!
ENSG00000069764	16	14766405	14788526	-1	PLA2G10	HGNC Symbol	protein_coding	ensembl_havana	0.0720393	0.000953756	0.289641	0.44373	0.0667148	0.00259134	0.716765	0.882467	FALSE	FALSE	FALSE	0.926088	2.71699
ENSG00000069812	1	6472478	6484730	-1	HES2	HGNC Symbol	protein_coding	ensembl_havana	0.08087	0.000559941	0.234394	0.379694	0.0587938	0.000227634	0.749247	0.899794	FALSE	FALSE	FALSE	0.727016	0.406531
ENSG00000069849	3	141594966	141645356	1	ATP1B3	HGNC Symbol	protein_coding	ensembl_havana	-0.217533	-0.326015	0.00122859	0.00511466	-0.243297	-0.939723	0.179661	0.472835	FALSE	FALSE	FALSE	1.11844	2.88246
ENSG00000069869	15	56119120	56285944	-1	NEDD4	HGNC Symbol	protein_coding	ensembl_havana	0.0536681	0.00600314	0.430455	0.586497	0.0384669	0.00945807	0.834432	0.939019	FALSE	FALSE	FALSE	0.716755	1.57552
ENSG00000069943	15	55611158	55647846	1	PIGB	HGNC Symbol	protein_coding	ensembl_havana	-0.164059	-0.0209659	0.0153158	0.0433169	-0.0689183	-0.0103066	0.707812	0.87819	FALSE	FALSE	FALSE	0.420083	0.49159
ENSG00000069956	15	52244303	52358462	1	MAPK6	HGNC Symbol	protein_coding	ensembl_havana	-0.280927	-0.361108	2.56431e-05	0.000190928	-0.439083	-0.636675	0.0119315	0.113865	FALSE	FALSE	FALSE	1.56298	1.76312
ENSG00000069966	15	52413117	52483566	-1	GNB5	HGNC Symbol	protein_coding	ensembl_havana	0.198822	0.112647	0.00319639	0.0115711	0.450231	0.361294	0.00971803	0.104126	FALSE	FALSE	FALSE	2.26449	3.20731
ENSG00000069974	15	55495164	55611311	-1	RAB27A	HGNC Symbol	protein_coding	ensembl_havana	0.131669	0.0143879	0.0522154	0.117852	0.138418	0.0386169	0.449945	0.730729	FALSE	FALSE	FALSE	1.05126	2.68398
ENSG00000069998	22	17618401	17646177	-1	CECR5	HGNC Symbol	protein_coding	ensembl_havana	0.117234	0.023439	0.0841765	0.172423	0.280242	0.063943	0.120296	0.384174	FALSE	FALSE	FALSE	2.39044	2.72806
ENSG00000070010	22	19437433	19466738	-1	UFD1L	HGNC Symbol	protein_coding	ensembl_havana	-0.0209763	-0.00494763	0.758109	0.847556	-0.00101893	-0.00020744	0.995584	0.998674	FALSE	FALSE	FALSE	0.0485753	0.0419271
ENSG00000070018	12	12268959	12419946	-1	LRP6	HGNC Symbol	protein_coding	ensembl_havana	0.0483063	0.0277062	0.477984	0.63077	-0.0711401	-0.0598752	0.698824	0.874796	FALSE	FALSE	FALSE	-1.47269	-2.16107
ENSG00000070019	12	14765576	14849519	-1	GUCY2C	HGNC Symbol	protein_coding	ensembl_havana	-0.0280474	-0.000615734	0.680474	0.793262	-0.0559443	-0.00137181	0.76104	0.904665	FALSE	FALSE	FALSE	1.99463	2.22793
ENSG00000070031	11	626431	627143	-1	SCT	HGNC Symbol	protein_coding	ensembl_havana	-0.0183332	-0.000776559	0.787812	0.867807	-0.0295959	-0.00241507	0.872256	0.954304	FALSE	FALSE	FALSE	1.61434	3.10997
ENSG00000070047	11	576486	612222	1	PHRF1	HGNC Symbol	protein_coding	ensembl_havana	0.33493	0.18781	4.11044e-07	5.83232e-06	0.455444	0.342589	0.00880874	0.0997237	FALSE	FALSE	FALSE	1.35982	1.82412
ENSG00000070061	9	111629797	111696396	-1	IKBKAP	HGNC Symbol	protein_coding	ensembl_havana	0.0501569	0.04529	0.461266	0.615342	0.443933	0.312053	0.0109214	0.109721	FALSE	FALSE	FALSE	8.85089	6.89011
ENSG00000070081	11	17229700	17371521	1	NUCB2	HGNC Symbol	protein_coding	ensembl_havana	0.10383	0.0215286	0.126427	0.23873	0.19645	0.0487622	0.281204	0.584689	FALSE	FALSE	FALSE	1.89204	2.26499
ENSG00000070087	3	149682691	149768575	-1	PFN2	HGNC Symbol	protein_coding	ensembl_havana	-0.270753	-2.46122	5.10956e-05	0.000343086	-0.285406	-3.3953	0.11333	0.370492	FALSE	FALSE	FALSE	1.05412	1.37952
ENSG00000070159	9	112137746	112260590	-1	PTPN3	HGNC Symbol	protein_coding	ensembl_havana	-0.0183898	-0.00610887	0.787173	0.867439	0.275196	0.122516	0.127406	0.396093	FALSE	FALSE	FALSE	-14.9646	-20.0555
ENSG00000038532	16	11038345	11276046	1	CLEC16A	HGNC Symbol	protein_coding	ensembl_havana	0.405431	0.133512	4.9429e-10	3.01506e-08	0.553382	0.285639	0.00101896	0.0379658	FALSE	TRUE	TRUE	1.36492	2.13942
ENSG00000070190	4	100737990	100791311	1	DAPP1	HGNC Symbol	protein_coding	ensembl_havana	-0.159509	-0.00733023	0.0184388	0.0504865	0.201077	0.0190256	0.269797	0.571072	FALSE	FALSE	FALSE	-1.2606	-2.5955
ENSG00000070193	5	44303646	44389808	-1	FGF10	HGNC Symbol	protein_coding	ensembl_havana	-0.142341	-0.0147997	0.0357056	0.0869043	0.246193	0.0254068	0.174374	0.466434	FALSE	FALSE	FALSE	-1.7296	-1.71671
ENSG00000070214	9	108006903	108201452	1	SLC44A1	HGNC Symbol	protein_coding	ensembl_havana	-0.220954	-1.28105	0.00102246	0.00437545	-0.370456	-1.84323	0.0368744	0.205913	FALSE	FALSE	FALSE	1.67662	1.43885
ENSG00000070269	14	56955072	57117324	1	TMEM260	HGNC Symbol	protein_coding	ensembl_havana	-0.246424	-0.0687462	0.000238491	0.00127537	-0.045109	-0.0131314	0.806342	0.927435	FALSE	FALSE	FALSE	0.183055	0.191013
ENSG00000070366	17	1963133	2207065	-1	SMG6	HGNC Symbol	protein_coding	ensembl_havana	0.372892	0.133317	1.34516e-08	3.69581e-07	0.257734	0.196306	0.154403	0.439801	FALSE	FALSE	FALSE	0.691178	1.47247
ENSG00000070367	14	57670518	57735726	-1	EXOC5	HGNC Symbol	protein_coding	ensembl_havana	-0.29331	-0.160129	1.06765e-05	8.99892e-05	-0.302671	-0.207847	0.0922197	0.330927	FALSE	FALSE	FALSE	1.03192	1.298
ENSG00000070371	22	19166986	19279239	-1	CLTCL1	HGNC Symbol	protein_coding	ensembl_havana	0.0261363	0.00317466	0.701167	0.808487	0.308433	0.0506344	0.0858877	0.318485	FALSE	FALSE	FALSE	11.8009	15.9495
ENSG00000070388	19	639879	643703	1	FGF22	HGNC Symbol	protein_coding	ensembl_havana	0.0909763	0.00675832	0.180797	0.314229	0.065421	0.00648878	0.722039	0.88544	FALSE	FALSE	FALSE	0.719099	0.960116
ENSG00000070404	19	676392	683385	1	FSTL3	HGNC Symbol	protein_coding	ensembl_havana	0.0688381	0.0166826	0.311662	0.467921	0.120134	0.059721	0.51252	0.769832	FALSE	FALSE	FALSE	1.74516	3.57984
ENSG00000070413	22	19023795	19109967	-1	DGCR2	HGNC Symbol	protein_coding	ensembl_havana	0.165039	0.182054	0.0147068	0.0418665	0.305472	0.442052	0.0890985	0.3241	FALSE	FALSE	FALSE	1.85091	2.42814
ENSG00000070423	19	647526	663277	-1	RNF126	HGNC Symbol	protein_coding	ensembl_havana	0.111065	0.0314016	0.101947	0.201142	0.143748	0.0393792	0.432514	0.716836	FALSE	FALSE	FALSE	1.29427	1.25405
ENSG00000039523	16	67552321	67580691	1	FAM65A	HGNC Symbol	protein_coding	ensembl_havana	0.380809	0.0586207	6.22204e-09	2.03426e-07	0.642606	0.128935	7.31848e-05	0.0170676	FALSE	TRUE	TRUE	1.68747	2.19948
ENSG00000070476	3	126156444	126194762	-1	ZXDC	HGNC Symbol	protein_coding	ensembl_havana	0.285408	0.0733494	1.8764e-05	0.000146546	0.354627	0.122766	0.0464243	0.232645	FALSE	FALSE	FALSE	1.24253	1.67372
ENSG00000070495	17	74708919	74722866	-1	JMJD6	HGNC Symbol	protein_coding	ensembl_havana	0.13443	0.155768	0.0474305	0.109275	0.337067	0.611907	0.0592269	0.263659	FALSE	FALSE	FALSE	2.50737	3.92832
ENSG00000070501	8	42195972	42229326	1	POLB	HGNC Symbol	protein_coding	ensembl_havana	-0.13634	-0.0446129	0.0443405	0.103274	-0.192725	-0.0729755	0.290607	0.594816	FALSE	FALSE	FALSE	1.41357	1.63575
ENSG00000070526	17	74620843	74639920	-1	ST6GALNAC1	HGNC Symbol	protein_coding	ensembl_havana	-0.0416064	-0.00433807	0.541171	0.684777	-0.400697	-0.0471422	0.0230458	0.160444	FALSE	FALSE	FALSE	9.63067	10.8671
ENSG00000070540	17	66417089	66453654	-1	WIPI1	HGNC Symbol	protein_coding	ensembl_havana	-0.0651737	-0.0170273	0.338181	0.495196	-0.158149	-0.11969	0.387317	0.681779	FALSE	FALSE	FALSE	2.42658	7.0293
ENSG00000070601	9	37650997	37746901	1	FRMPD1	HGNC Symbol	protein_coding	ensembl_havana	0.0809154	0.00695579	0.234131	0.379485	0.257971	0.0279465	0.154011	0.439273	FALSE	FALSE	FALSE	3.18816	4.01773
ENSG00000070610	9	35736863	35749983	-1	GBA2	HGNC Symbol	protein_coding	ensembl_havana	-0.0126939	-0.0126694	0.852168	0.908399	-0.0909918	-0.109295	0.620404	0.833384	FALSE	FALSE	FALSE	7.16817	8.62671
ENSG00000070614	5	149865381	149937773	1	NDST1	HGNC Symbol	protein_coding	ensembl_havana	0.194671	0.191293	0.0039089	0.0137148	0.245758	0.245033	0.175161	0.467589	FALSE	FALSE	FALSE	1.26242	1.28093
ENSG00000070669	7	97481430	97501854	-1	ASNS	HGNC Symbol	protein_coding	ensembl_havana	-0.140325	-0.200895	0.0384316	0.0921339	-0.226189	-0.350161	0.213197	0.514279	FALSE	FALSE	FALSE	1.61189	1.74301
ENSG00000070718	8	42010464	42029191	1	AP3M2	HGNC Symbol	protein_coding	ensembl_havana	-0.247603	-0.308012	0.00022209	0.00119527	-0.29375	-0.479378	0.102717	0.350013	FALSE	FALSE	FALSE	1.18637	1.55636
ENSG00000070729	16	57917503	58005020	-1	CNGB1	HGNC Symbol	protein_coding	ensembl_havana	0.357088	0.084104	5.89876e-08	1.19662e-06	0.397557	0.135405	0.0242446	0.164964	FALSE	FALSE	FALSE	1.11333	1.60997
ENSG00000070731	17	74559792	74583038	-1	ST6GALNAC2	HGNC Symbol	protein_coding	ensembl_havana	-0.0835615	-0.00464863	0.219137	0.36139	-0.226886	-0.0154076	0.211753	0.512608	FALSE	FALSE	FALSE	2.7152	3.31443
ENSG00000070748	10	50817141	50901925	1	CHAT	HGNC Symbol	protein_coding	ensembl_havana	-0.0143128	-0.000379407	0.833572	0.897953	-0.0289618	-0.000191971	0.874971	0.955167	FALSE	FALSE	FALSE	2.02349	0.505975
ENSG00000070756	8	101698044	101735037	-1	PABPC1	HGNC Symbol	protein_coding	ensembl_havana	0.177146	0.402872	0.00876079	0.0270989	0.149579	0.522602	0.413875	0.703225	FALSE	FALSE	FALSE	0.844383	1.29719
ENSG00000070759	1	45809555	45956872	-1	TESK2	HGNC Symbol	protein_coding	ensembl_havana	-0.130127	-0.0649483	0.0550575	0.122886	-0.149995	-0.0774753	0.412562	0.702328	FALSE	FALSE	FALSE	1.15268	1.19288
ENSG00000070761	16	58147496	58163354	-1	C16orf80	HGNC Symbol	protein_coding	ensembl_havana	-0.334084	-0.257342	4.41385e-07	6.16972e-06	-0.289334	-0.293935	0.108237	0.360281	FALSE	FALSE	FALSE	0.866052	1.1422
ENSG00000070770	16	58191811	58231824	-1	CSNK2A2	HGNC Symbol	protein_coding	ensembl_havana	0.15438	0.0608303	0.0226093	0.0597198	0.268688	0.122805	0.137026	0.41141	FALSE	FALSE	FALSE	1.74043	2.01882
ENSG00000070778	14	88932122	89021077	-1	PTPN21	HGNC Symbol	protein_coding	ensembl_havana	0.241393	0.0474749	0.000321941	0.0016388	0.0522628	0.0154206	0.776353	0.912352	FALSE	FALSE	FALSE	0.216505	0.324817
ENSG00000070785	1	45316450	45452282	-1	EIF2B3	HGNC Symbol	protein_coding	ensembl_havana	-0.255166	-0.0807614	0.000139494	0.000805099	-0.152387	-0.0569736	0.405064	0.695467	FALSE	FALSE	FALSE	0.597206	0.705455
ENSG00000070808	5	149599054	149669854	-1	CAMK2A	HGNC Symbol	protein_coding	ensembl_havana	0.161225	2.88724	0.0172009	0.0476266	0.417663	11.5973	0.0173821	0.138589	FALSE	FALSE	FALSE	2.59055	4.01674
ENSG00000070814	5	149737202	149779871	1	TCOF1	HGNC Symbol	protein_coding	ensembl_havana	0.311189	0.0577229	2.79849e-06	2.93335e-05	0.493611	0.16237	0.00409232	0.0681092	FALSE	FALSE	FALSE	1.58621	2.81291
ENSG00000070831	1	22379120	22419437	1	CDC42	HGNC Symbol	protein_coding	ensembl_havana	-0.318795	-1.55034	1.54075e-06	1.79066e-05	-0.387987	-2.27999	0.028219	0.177819	FALSE	FALSE	FALSE	1.21704	1.47063
ENSG00000070882	7	24836158	25021253	-1	OSBPL3	HGNC Symbol	protein_coding	ensembl_havana	0.0439833	0.0263458	0.518289	0.666885	0.145791	0.149596	0.425931	0.711986	FALSE	FALSE	FALSE	3.3147	5.67817
ENSG00000070886	1	22890057	22930087	1	EPHA8	HGNC Symbol	protein_coding	ensembl_havana	0.265391	0.0119917	7.269e-05	0.000460474	0.316977	0.0166651	0.0771182	0.302848	FALSE	FALSE	FALSE	1.19438	1.38972
ENSG00000070915	16	56899119	56949762	1	SLC12A3	HGNC Symbol	protein_coding	ensembl_havana	0.138619	0.00653171	0.0408741	0.0967538	0.433597	0.0277805	0.0131677	0.120014	FALSE	FALSE	FALSE	3.12797	4.25318
ENSG00000070950	3	8817088	9005457	-1	RAD18	HGNC Symbol	protein_coding	ensembl_havana	0.296167	0.0393676	8.67086e-06	7.59592e-05	0.432727	0.0602675	0.0133732	0.120825	FALSE	FALSE	FALSE	1.46109	1.53089
ENSG00000070961	12	89981828	90103077	-1	ATP2B1	HGNC Symbol	protein_coding	ensembl_havana	-0.21476	-1.96226	0.0014229	0.00579742	-0.267821	-2.92894	0.138347	0.41318	FALSE	FALSE	FALSE	1.24707	1.49263
ENSG00000070985	11	2425745	2444275	-1	TRPM5	HGNC Symbol	protein_coding	ensembl_havana	0.0921999	0.000638068	0.174979	0.306966	-0.130581	-0.000779917	0.476249	0.749459	FALSE	FALSE	FALSE	-1.41628	-1.22231
ENSG00000071051	2	106361354	106510730	1	NCK2	HGNC Symbol	protein_coding	ensembl_havana	0.123913	0.0773688	0.0678391	0.145023	0.39085	0.322712	0.0269777	0.173679	FALSE	FALSE	FALSE	3.15424	4.17109
ENSG00000071054	2	102313312	102511149	1	MAP4K4	HGNC Symbol	protein_coding	ensembl_havana	-0.00337379	-0.0150158	0.960499	0.976822	-0.211258	-1.35953	0.245778	0.547895	FALSE	FALSE	FALSE	62.6172	90.5403
ENSG00000071073	2	99235569	99347589	-1	MGAT4A	HGNC Symbol	protein_coding	ensembl_havana	-0.250265	-0.172836	0.000188869	0.00104142	-0.36024	-0.267416	0.0428345	0.223542	FALSE	FALSE	FALSE	1.43944	1.54722
ENSG00000071082	2	101618177	101640494	1	RPL31	HGNC Symbol	protein_coding	ensembl_havana	-0.243483	-0.632436	0.000284436	0.00147774	-0.31683	-1.03138	0.0772631	0.302916	FALSE	FALSE	FALSE	1.30124	1.6308
ENSG00000071127	4	10075963	10118573	-1	WDR1	HGNC Symbol	protein_coding	ensembl_havana	0.0127997	0.0121014	0.85095	0.90804	0.0121071	0.0189299	0.947565	0.981496	FALSE	FALSE	FALSE	0.945885	1.56427
ENSG00000071189	7	17830385	17980124	-1	SNX13	HGNC Symbol	protein_coding	ensembl_havana	-0.151448	-0.0560113	0.0253411	0.0655255	-0.0980746	-0.0520124	0.593334	0.817626	FALSE	FALSE	FALSE	0.647579	0.928606
ENSG00000071203	11	60260251	60274903	1	MS4A12	HGNC Symbol	protein_coding	ensembl_havana	-0.0833626	-0.000127818	0.220239	0.362647	NA	0	NA	NA	FALSE	#VALUE!	#VALUE!	#VALUE!	0
ENSG00000071205	4	148653214	148993931	1	ARHGAP10	HGNC Symbol	protein_coding	ensembl_havana	-0.00922792	-0.00663762	0.892242	0.934757	-0.0295693	-0.022153	0.87237	0.954304	FALSE	FALSE	FALSE	3.20434	3.33749
ENSG00000071242	6	166822852	167319939	-1	RPS6KA2	HGNC Symbol	protein_coding	ensembl_havana	0.166235	0.139604	0.0139929	0.040203	0.277651	0.342785	0.123908	0.389316	FALSE	FALSE	FALSE	1.67023	2.45541
ENSG00000071243	7	120590803	120617270	1	ING3	HGNC Symbol	protein_coding	ensembl_havana	-0.245304	-0.0406641	0.000255109	0.00135066	-0.23148	-0.0401515	0.202399	0.501017	FALSE	FALSE	FALSE	0.943645	0.987394
ENSG00000071246	14	77228532	77249354	1	VASH1	HGNC Symbol	protein_coding	ensembl_havana	0.198985	0.175157	0.00317106	0.0114989	0.0295191	0.0197819	0.872585	0.954304	FALSE	FALSE	FALSE	0.148348	0.112938
ENSG00000071282	3	8543393	8609805	1	LMCD1	HGNC Symbol	protein_coding	ensembl_havana	-0.0919632	-0.00497568	0.176093	0.308441	-0.180611	-0.0474215	0.322561	0.623112	FALSE	FALSE	FALSE	1.96395	9.53066
ENSG00000071462	7	73097355	73119491	1	WBSCR22	HGNC Symbol	protein_coding	ensembl_havana	-0.0261214	-0.00591606	0.70133	0.80862	0.218262	0.0482901	0.230105	0.532484	FALSE	FALSE	FALSE	-8.35567	-8.16254
ENSG00000048028	11	113668596	113746292	-1	USP28	HGNC Symbol	protein_coding	ensembl_havana	0.29405	0.134276	1.01182e-05	8.61504e-05	0.623341	0.40621	0.000138381	0.0189837	FALSE	TRUE	TRUE	2.11985	3.02518
ENSG00000071539	5	892758	919472	1	TRIP13	HGNC Symbol	protein_coding	ensembl_havana	0.0178862	0.0017579	0.792867	0.870696	0.172792	0.0248146	0.344298	0.642999	FALSE	FALSE	FALSE	9.66062	14.116
ENSG00000071553	X	153656978	153664862	1	ATP6AP1	HGNC Symbol	protein_coding	ensembl_havana	-0.213758	-0.334991	0.00149976	0.00604894	-0.0419674	-0.081071	0.819601	0.932737	FALSE	FALSE	FALSE	0.196331	0.24201
ENSG00000071564	19	1609291	1652604	-1	TCF3	HGNC Symbol	protein_coding	ensembl_havana	0.139794	0.0242998	0.0391787	0.0935034	0.0990465	0.0259098	0.58966	0.815225	FALSE	FALSE	FALSE	0.708517	1.06626
ENSG00000071575	2	12857015	12882860	1	TRIB2	HGNC Symbol	protein_coding	ensembl_havana	0.0627561	0.121447	0.356442	0.514159	0.0918216	0.207562	0.617206	0.832415	FALSE	FALSE	FALSE	1.46315	1.70908
ENSG00000071626	19	1407568	1435719	1	DAZAP1	HGNC Symbol	protein_coding	ensembl_havana	0.258227	0.0813529	0.000115082	0.000680193	0.226048	0.0998787	0.213491	0.514545	FALSE	FALSE	FALSE	0.875384	1.22772
ENSG00000071655	19	1576639	1592882	-1	MBD3	HGNC Symbol	protein_coding	ensembl_havana	0.204179	0.0750529	0.00245109	0.00921989	0.298345	0.133871	0.0972029	0.339165	FALSE	FALSE	FALSE	1.46119	1.78369
ENSG00000071677	2	238475217	238475818	1	PRLH	HGNC Symbol	protein_coding	ensembl_havana	-0.101229	-0.000493283	0.136259	0.25314	NA	0	NA	NA	FALSE	#VALUE!	#VALUE!	#VALUE!	0
ENSG00000071794	3	148747914	148804341	-1	HLTF	HGNC Symbol	protein_coding	ensembl_havana	-0.340503	-0.368136	2.55812e-07	3.95064e-06	-0.444465	-0.744726	0.0108151	0.109244	FALSE	FALSE	FALSE	1.30532	2.02297
ENSG00000071859	X	153672473	153679002	1	FAM50A	HGNC Symbol	protein_coding	ensembl_havana	-0.00211245	-0.00121914	0.975261	0.985982	-0.00480332	-0.00476259	0.979185	0.993456	FALSE	FALSE	FALSE	2.27382	3.90651
ENSG00000071889	X	153733350	153744566	-1	FAM3A	HGNC Symbol	protein_coding	ensembl_havana	-0.0607875	-0.0173286	0.371759	0.52978	0.258158	0.0932791	0.153703	0.438678	FALSE	FALSE	FALSE	-4.24689	-5.38295
ENSG00000071894	8	145618444	145634753	-1	CPSF1	HGNC Symbol	protein_coding	ensembl_havana	0.378615	0.170986	7.71989e-09	2.41562e-07	0.331775	0.207654	0.0635864	0.274723	FALSE	FALSE	FALSE	0.876285	1.21445
ENSG00000071909	2	171034655	171511681	1	MYO3B	HGNC Symbol	protein_coding	ensembl_havana	0.138966	0.00161172	0.0403679	0.0956739	-0.0795561	-0.0012382	0.665146	0.857492	FALSE	FALSE	FALSE	-0.572488	-0.768248
ENSG00000071967	2	172378757	172414643	1	CYBRD1	HGNC Symbol	protein_coding	ensembl_havana	-0.0541617	-0.0923435	0.426221	0.582427	-0.228056	-0.373331	0.209344	0.508982	FALSE	FALSE	FALSE	4.21064	4.04285
ENSG00000071991	18	64168320	64271375	-1	CDH19	HGNC Symbol	protein_coding	ensembl_havana	-0.195554	-0.190655	0.00374648	0.0132395	-0.0678909	-0.0643941	0.711982	0.880118	FALSE	FALSE	FALSE	0.347173	0.337751
ENSG00000071994	6	170884383	170893780	-1	PDCD2	HGNC Symbol	protein_coding	ensembl_havana	-0.259557	-0.058744	0.00010578	0.000634016	-0.420078	-0.116695	0.0166792	0.135948	FALSE	FALSE	FALSE	1.61844	1.9865
ENSG00000072041	12	85253492	85307394	-1	SLC6A15	HGNC Symbol	protein_coding	ensembl_havana	-0.231797	-0.220356	0.000560853	0.00263179	-0.205558	-0.263855	0.259045	0.560337	FALSE	FALSE	FALSE	0.886801	1.1974
ENSG00000072042	14	68143518	68162531	-1	RDH11	HGNC Symbol	protein_coding	ensembl_havana	-0.407448	-0.342187	3.97921e-10	2.68128e-08	-0.364194	-0.395906	0.0404419	0.216711	FALSE	FALSE	FALSE	0.893843	1.15699
ENSG00000072062	19	14202500	14228896	-1	PRKACA	HGNC Symbol	protein_coding	ensembl_havana	0.341436	0.227055	2.36092e-07	3.70284e-06	0.48747	0.570962	0.00465679	0.0721609	FALSE	FALSE	FALSE	1.42771	2.51464
ENSG00000071537	14	81937893	82000205	-1	SEL1L	HGNC Symbol	protein_coding	ensembl_havana	-0.459257	-0.380172	9.00043e-13	3.96309e-10	-0.573827	-0.437964	0.000595307	0.030926	FALSE	TRUE	TRUE	1.24947	1.15202
ENSG00000072080	2	234959323	234985778	1	SPP2	HGNC Symbol	protein_coding	ensembl_havana	0.0483008	0.000125379	0.478035	0.63077	NA	0	NA	NA	FALSE	#VALUE!	#VALUE!	#VALUE!	0
ENSG00000049618	6	157099063	157531913	1	ARID1B	HGNC Symbol	protein_coding	ensembl_havana	0.35308	0.0883985	8.47452e-08	1.59889e-06	0.552649	0.219573	0.00103811	0.0384286	FALSE	TRUE	TRUE	1.56522	2.4839
ENSG00000072121	14	68194091	68283307	-1	ZFYVE26	HGNC Symbol	protein_coding	ensembl_havana	0.302535	0.069114	5.40972e-06	5.06088e-05	0.217554	0.0987964	0.231658	0.534114	FALSE	FALSE	FALSE	0.719102	1.42947
ENSG00000072133	X	83318984	83442933	-1	RPS6KA6	HGNC Symbol	protein_coding	ensembl_havana	0.0875445	0.0295269	0.197878	0.334838	0.245995	0.103951	0.174732	0.466978	FALSE	FALSE	FALSE	2.80994	3.52056
ENSG00000072134	17	19118928	19240028	1	EPN2	HGNC Symbol	protein_coding	ensembl_havana	-0.0731389	-0.0738395	0.282323	0.435633	-0.142368	-0.174356	0.436989	0.72054	FALSE	FALSE	FALSE	1.94655	2.36129
ENSG00000072135	2	131113580	131132982	1	PTPN18	HGNC Symbol	protein_coding	ensembl_havana	0.267027	0.0799858	6.53287e-05	0.000421938	0.352702	0.136753	0.0477088	0.236039	FALSE	FALSE	FALSE	1.32085	1.70972
ENSG00000072163	2	128395956	128439360	-1	LIMS2	HGNC Symbol	protein_coding	ensembl_havana	0.226899	0.0404988	0.000738176	0.00330591	0.089758	0.0172623	0.625171	0.836416	FALSE	FALSE	FALSE	0.395585	0.426242
ENSG00000072182	2	220378892	220403494	1	ASIC4	HGNC Symbol	protein_coding	ensembl_havana	0.263736	0.0506038	8.09247e-05	0.000503806	0.122984	0.0269213	0.50249	0.763947	FALSE	FALSE	FALSE	0.466315	0.532002
ENSG00000055813	2	56411258	56613308	1	CCDC85A	HGNC Symbol	protein_coding	ensembl_havana	0.191758	0.104851	0.00449148	0.0154115	0.530453	0.352615	0.0017899	0.046839	FALSE	TRUE	TRUE	2.76627	3.363
ENSG00000072201	4	54325468	54567572	-1	LNX1	HGNC Symbol	protein_coding	ensembl_havana	-0.082896	-0.121681	0.222841	0.36583	-0.0468557	-0.088549	0.798993	0.923587	FALSE	FALSE	FALSE	0.565235	0.727712
ENSG00000072210	17	19551449	19580911	1	ALDH3A2	HGNC Symbol	protein_coding	ensembl_havana	-0.081622	-0.0698105	0.230058	0.374691	0.248665	0.37757	0.16995	0.460114	FALSE	FALSE	FALSE	-3.04654	-5.40849
ENSG00000072274	3	195754054	195809060	-1	TFRC	HGNC Symbol	protein_coding	ensembl_havana	-0.181417	-0.40205	0.00724182	0.0230635	-0.20822	-0.756099	0.252792	0.554929	FALSE	FALSE	FALSE	1.14774	1.88061
ENSG00000072310	17	17713713	17740325	-1	SREBF1	HGNC Symbol	protein_coding	ensembl_havana	-0.026645	-0.024577	0.695638	0.80429	-0.0658286	-0.0647125	0.720376	0.884389	FALSE	FALSE	FALSE	2.47058	2.63305
ENSG00000072315	X	111017543	111326004	-1	TRPC5	HGNC Symbol	protein_coding	ensembl_havana	0.0288374	0.0100385	0.67199	0.787601	0.222066	0.113277	0.221883	0.52381	FALSE	FALSE	FALSE	7.70062	11.2843
ENSG00000072364	5	132211071	132299326	-1	AFF4	HGNC Symbol	protein_coding	ensembl_havana	0.117681	0.114601	0.0829936	0.170547	0.206696	0.271493	0.256359	0.558423	FALSE	FALSE	FALSE	1.75641	2.36903
ENSG00000072401	10	60094735	60130513	1	UBE2D1	HGNC Symbol	protein_coding	ensembl_havana	-0.206947	-0.116989	0.00213141	0.00819443	-0.00727493	-0.00525265	0.968479	0.98986	FALSE	FALSE	FALSE	0.0351536	0.0448986
ENSG00000072415	14	67707826	67802536	1	MPP5	HGNC Symbol	protein_coding	ensembl_havana	-0.190863	-0.140832	0.00468549	0.0159543	-0.198593	-0.16212	0.275884	0.57822	FALSE	FALSE	FALSE	1.0405	1.15115
ENSG00000072422	10	62629196	62761198	-1	RHOBTB1	HGNC Symbol	protein_coding	ensembl_havana	-0.121964	-0.0465857	0.0723128	0.152242	0.0530456	0.0222918	0.77309	0.911114	FALSE	FALSE	FALSE	-0.434927	-0.478511
ENSG00000072501	X	53401070	53449677	-1	SMC1A	HGNC Symbol	protein_coding	ensembl_havana	0.176715	0.0798776	0.00892876	0.0275521	0.271547	0.172534	0.132736	0.404517	FALSE	FALSE	FALSE	1.53664	2.15998
ENSG00000072506	X	53458206	53461320	-1	HSD17B10	HGNC Symbol	protein_coding	ensembl_havana	-0.21821	-0.194727	0.001185	0.00495552	-0.106957	-0.209731	0.560135	0.797331	FALSE	FALSE	FALSE	0.490155	1.07705
ENSG00000072195	2	220299568	220363009	1	SPEG	HGNC Symbol	protein_coding	ensembl_havana	0.351476	0.11648	9.78306e-08	1.79794e-06	0.630032	0.22577	0.000111451	0.0183046	FALSE	TRUE	TRUE	1.79253	1.93828
ENSG00000072571	5	162887209	162918947	1	HMMR	HGNC Symbol	protein_coding	ensembl_havana	-0.109148	-0.0041249	0.108035	0.210443	-0.0579338	-0.0054057	0.752801	0.900421	FALSE	FALSE	FALSE	0.530782	1.3105
ENSG00000072518	11	63606400	63678491	1	MARK2	HGNC Symbol	protein_coding	ensembl_havana	0.363694	0.214536	3.21088e-08	7.37271e-07	0.533017	0.380726	0.00168391	0.0460689	FALSE	TRUE	TRUE	1.46556	1.77465
ENSG00000072657	12	72481046	73059422	1	TRHDE	HGNC Symbol	protein_coding	ensembl_havana	-0.117235	-0.0922715	0.0841746	0.172423	0.101984	0.103637	0.578615	0.808571	FALSE	FALSE	FALSE	-0.869913	-1.12317
ENSG00000072682	5	131527531	131631008	-1	P4HA2	HGNC Symbol	protein_coding	ensembl_havana	0.170774	0.0845009	0.0115525	0.0342728	0.341182	0.287636	0.0560024	0.257033	FALSE	FALSE	FALSE	1.99786	3.40394
ENSG00000072694	1	161551101	161648444	1	FCGR2B	HGNC Symbol	protein_coding	ensembl_havana	-0.119812	-0.00350321	0.0775304	0.161434	-0.257126	-0.0129922	0.155413	0.441196	FALSE	FALSE	FALSE	2.14607	3.70867
ENSG00000072736	16	68118654	68263162	1	NFATC3	HGNC Symbol	protein_coding	ensembl_havana	0.091979	0.0365922	0.176019	0.308367	0.203455	0.130842	0.264057	0.5662	FALSE	FALSE	FALSE	2.21197	3.57568
ENSG00000072756	3	3168600	3192563	1	TRNT1	HGNC Symbol	protein_coding	ensembl_havana	-0.157004	-0.054127	0.0203839	0.0548632	-0.032036	-0.0157062	0.86182	0.949173	FALSE	FALSE	FALSE	0.204046	0.290173
ENSG00000072778	17	7120444	7128592	1	ACADVL	HGNC Symbol	protein_coding	ensembl_havana	0.162004	0.240638	0.0166637	0.0464497	0.268192	0.519332	0.137781	0.412255	FALSE	FALSE	FALSE	1.65546	2.15815
ENSG00000072786	5	171469077	171615390	-1	STK10	HGNC Symbol	protein_coding	ensembl_havana	0.0889436	0.0135095	0.190778	0.326517	-0.0774344	-0.022429	0.673579	0.861064	FALSE	FALSE	FALSE	-0.870602	-1.66024
ENSG00000072803	5	171288553	171433877	-1	FBXW11	HGNC Symbol	protein_coding	ensembl_havana	-0.399131	-0.565288	9.64035e-10	4.88393e-08	-0.444773	-0.912251	0.0107539	0.109219	FALSE	FALSE	FALSE	1.11436	1.61378
ENSG00000072818	17	7239848	7254797	1	ACAP1	HGNC Symbol	protein_coding	ensembl_havana	-0.0550952	-0.00097178	0.41828	0.575229	-0.0373402	-0.000678565	0.839217	0.940333	FALSE	FALSE	FALSE	0.67774	0.69827
ENSG00000072832	4	5749811	5894785	-1	CRMP1	HGNC Symbol	protein_coding	ensembl_havana	0.155357	0.804421	0.0217575	0.0578208	0.213004	1.12913	0.241805	0.543723	FALSE	FALSE	FALSE	1.37107	1.40365
ENSG00000072840	4	5712924	5830772	1	EVC	HGNC Symbol	protein_coding	ensembl_havana	0.131916	0.0199977	0.0517708	0.117064	0.00375075	0.000963685	0.983746	0.99455	FALSE	FALSE	FALSE	0.0284327	0.0481897
ENSG00000072849	17	5374571	5390131	-1	DERL2	HGNC Symbol	protein_coding	ensembl_havana	-0.266954	-0.041712	6.56455e-05	0.000423412	-0.0863854	-0.0196851	0.638278	0.843308	FALSE	FALSE	FALSE	0.323597	0.471929
ENSG00000072609	12	133398773	133532890	-1	CHFR	HGNC Symbol	protein_coding	ensembl_havana	0.430612	0.0719654	2.96657e-11	4.27905e-09	0.530769	0.136776	0.00177654	0.0468314	FALSE	TRUE	TRUE	1.23259	1.90058
ENSG00000072864	16	15737124	15820210	1	NDE1	HGNC Symbol	protein_coding	ensembl_havana	-0.0342962	-0.0264745	0.614532	0.743793	-0.271739	-0.24197	0.132451	0.404237	FALSE	FALSE	FALSE	7.9233	9.13973
ENSG00000072952	11	10594638	10715535	-1	MRVI1	HGNC Symbol	protein_coding	ensembl_havana	0.0993474	0.139402	0.143732	0.263873	0.228961	0.47132	0.207492	0.507078	FALSE	FALSE	FALSE	2.30465	3.38101
ENSG00000072954	19	16771938	16800840	1	TMEM38A	HGNC Symbol	protein_coding	ensembl_havana	-0.00817401	-0.0116186	0.904486	0.942737	0.182551	0.3539	0.317304	0.618373	FALSE	FALSE	FALSE	-22.3331	-30.4596
ENSG00000055955	3	52846991	52865495	-1	ITIH4	HGNC Symbol	protein_coding	ensembl_havana	0.42109	0.014636	8.83444e-11	8.67587e-09	0.598969	0.0344939	0.000292374	0.0261007	FALSE	TRUE	TRUE	1.42243	2.35679
ENSG00000073008	19	45147098	45166850	1	PVR	HGNC Symbol	protein_coding	ensembl_havana	0.119116	0.055955	0.0792808	0.164364	0.279362	0.209027	0.121514	0.385638	FALSE	FALSE	FALSE	2.34529	3.73563
ENSG00000073050	19	44047192	44084625	-1	XRCC1	HGNC Symbol	protein_coding	ensembl_havana	0.265463	0.0571572	7.23499e-05	0.000459536	0.366684	0.0855827	0.0389917	0.212772	FALSE	FALSE	FALSE	1.3813	1.49732
ENSG00000073060	12	125261402	125367214	-1	SCARB1	HGNC Symbol	protein_coding	ensembl_havana	0.189135	0.0776501	0.00508156	0.0170842	0.122687	0.0561491	0.503531	0.764604	FALSE	FALSE	FALSE	0.648675	0.723103
ENSG00000073067	7	1022835	1029276	1	CYP2W1	HGNC Symbol	protein_coding	ensembl_havana	-0.0418286	-0.00119105	0.53901	0.683082	0.0234492	0.000107561	0.898633	0.96303	FALSE	FALSE	FALSE	-0.560603	-0.0903079
ENSG00000073111	3	127317066	127341276	1	MCM2	HGNC Symbol	protein_coding	ensembl_havana	-0.0462871	-0.00456003	0.496595	0.647412	-0.0317148	-0.00488871	0.863193	0.949787	FALSE	FALSE	FALSE	0.685177	1.07208
ENSG00000073146	22	50528308	50600119	1	MOV10L1	HGNC Symbol	protein_coding	ensembl_havana	0.279297	0.0196301	2.86902e-05	0.000210022	0.281503	0.0308402	0.118567	0.381067	FALSE	FALSE	FALSE	1.0079	1.57107
ENSG00000073150	22	50609160	50618723	1	PANX2	HGNC Symbol	protein_coding	ensembl_havana	0.301467	0.164664	5.86005e-06	5.42913e-05	0.351185	0.290253	0.0487412	0.238221	FALSE	FALSE	FALSE	1.16492	1.7627
ENSG00000060069	18	77439801	77514510	1	CTDP1	HGNC Symbol	protein_coding	ensembl_havana	0.282741	0.0339565	2.26111e-05	0.000171827	0.549905	0.114311	0.00111271	0.0394604	FALSE	TRUE	TRUE	1.9449	3.3664
ENSG00000073282	3	189349205	189615068	1	TP63	HGNC Symbol	protein_coding	ensembl_havana	0.0649168	0.000865177	0.340093	0.497078	-0.109882	-0.00271212	0.549389	0.792081	FALSE	FALSE	FALSE	-1.69266	-3.13476
ENSG00000073331	4	113206665	113363776	1	ALPK1	HGNC Symbol	protein_coding	ensembl_havana	-0.0621317	-0.00559315	0.361257	0.51852	-0.079824	-0.0145113	0.664084	0.85717	FALSE	FALSE	FALSE	1.28475	2.59448
ENSG00000073350	17	73521161	73571289	1	LLGL2	HGNC Symbol	protein_coding	ensembl_havana	-0.0882751	-0.0105592	0.194147	0.330422	-0.129795	-0.0196405	0.478931	0.750208	FALSE	FALSE	FALSE	1.47035	1.86003
ENSG00000073417	15	85523671	85682376	1	PDE8A	HGNC Symbol	protein_coding	ensembl_havana	-0.0951815	-0.193572	0.161382	0.288046	-0.237017	-0.570925	0.191509	0.487114	FALSE	FALSE	FALSE	2.49016	2.94942
ENSG00000073464	X	10125024	10205700	1	CLCN4	HGNC Symbol	protein_coding	ensembl_havana	-0.324635	-0.70349	9.63483e-07	1.20297e-05	-0.206716	-0.670241	0.256311	0.558384	FALSE	FALSE	FALSE	0.636765	0.952737
ENSG00000073536	17	33455772	33469334	-1	NLE1	HGNC Symbol	protein_coding	ensembl_havana	0.192699	0.0506659	0.00429521	0.0148472	0.329263	0.0901331	0.0657414	0.279311	FALSE	FALSE	FALSE	1.70869	1.77897
ENSG00000073578	5	218356	256815	1	SDHA	HGNC Symbol	protein_coding	ensembl_havana	-0.133953	-0.102601	0.0482308	0.110759	-0.284857	-0.326983	0.114056	0.371757	FALSE	FALSE	FALSE	2.12655	3.18692
ENSG00000073584	17	38781214	38804760	-1	SMARCE1	HGNC Symbol	protein_coding	ensembl_havana	-0.230333	-0.0450107	0.000609215	0.0028255	-0.335973	-0.070423	0.0601084	0.266566	FALSE	FALSE	FALSE	1.45864	1.56458
ENSG00000073598	17	33448598	33457751	1	FNDC8	HGNC Symbol	protein_coding	ensembl_havana	0.0636222	0.000899162	0.349831	0.507328	-0.374054	-0.00847618	0.0349424	0.20016	FALSE	FALSE	FALSE	-5.8793	-9.42675
ENSG00000060656	1	29563028	29653325	1	PTPRU	HGNC Symbol	protein_coding	ensembl_havana	0.295579	0.124584	9.05227e-06	7.84394e-05	0.598429	0.391138	0.00029706	0.0261007	FALSE	TRUE	TRUE	2.0246	3.13957
ENSG00000073614	12	389295	498620	-1	KDM5A	HGNC Symbol	protein_coding	ensembl_havana	0.197301	0.130995	0.00344262	0.0123319	0.260865	0.351302	0.149282	0.431142	FALSE	FALSE	FALSE	1.32217	2.68179
ENSG00000073670	17	42836399	42859214	1	ADAM11	HGNC Symbol	protein_coding	ensembl_havana	0.117601	0.170084	0.0832045	0.170881	0.310685	0.685721	0.0835051	0.315312	FALSE	FALSE	FALSE	2.64187	4.03165
ENSG00000073711	3	135684515	135866733	1	PPP2R3A	HGNC Symbol	protein_coding	ensembl_havana	-0.19942	-0.106371	0.00310417	0.0112884	-0.247947	-0.148206	0.171227	0.461984	FALSE	FALSE	FALSE	1.24334	1.3933
ENSG00000073712	14	53323986	53419153	-1	FERMT2	HGNC Symbol	protein_coding	ensembl_havana	-0.00471221	-0.00425642	0.94485	0.96707	0.217289	0.279295	0.232241	0.534786	FALSE	FALSE	FALSE	-46.1118	-65.6173
ENSG00000073734	2	169779448	169887832	-1	ABCB11	HGNC Symbol	protein_coding	ensembl_havana	0.00684006	8.0379e-05	0.920017	0.951159	0.143996	0.00336651	0.431711	0.716141	FALSE	FALSE	FALSE	21.0519	41.8829
ENSG00000073737	2	169921299	169952677	1	DHRS9	HGNC Symbol	protein_coding	ensembl_havana	-0.194004	-0.021471	0.0040359	0.0140907	0.0602223	0.00816397	0.743356	0.897947	FALSE	FALSE	FALSE	-0.310417	-0.380232
ENSG00000073754	1	157800704	157868046	-1	CD5L	HGNC Symbol	protein_coding	ensembl_havana	-0.0405221	-0.000334657	0.551772	0.693381	0.514297	0.00554468	0.00260145	0.0553932	FALSE	FALSE	FALSE	-12.6918	-16.5682
ENSG00000073756	1	186640923	186649559	-1	PTGS2	HGNC Symbol	protein_coding	ensembl_havana	-0.118512	-0.0773408	0.0808268	0.166936	-0.101561	-0.230343	0.5802	0.809572	FALSE	FALSE	FALSE	0.856969	2.97828
ENSG00000073792	3	185361527	185542844	-1	IGF2BP2	HGNC Symbol	protein_coding	ensembl_havana	0.0905916	0.0136124	0.182656	0.316583	0.0655701	0.010176	0.721431	0.885007	FALSE	FALSE	FALSE	0.7238	0.74755
ENSG00000073803	3	185000729	185206885	1	MAP3K13	HGNC Symbol	protein_coding	ensembl_havana	0.0867597	0.0265064	0.201943	0.339915	0.396519	0.134542	0.0246522	0.165827	FALSE	FALSE	FALSE	4.57031	5.07584
ENSG00000073849	3	186648274	186796341	1	ST6GAL1	HGNC Symbol	protein_coding	ensembl_havana	-0.0705124	-0.0395204	0.300012	0.455392	-0.0985735	-0.074747	0.591447	0.816319	FALSE	FALSE	FALSE	1.39796	1.89135
ENSG00000073861	17	45810610	45823485	1	TBX21	HGNC Symbol	protein_coding	ensembl_havana	0.00154052	2.90031e-05	0.981958	0.989918	0.0334982	0.000384759	0.855578	0.946881	FALSE	FALSE	FALSE	21.7448	13.2662
ENSG00000073910	13	32605437	32870794	1	FRY	HGNC Symbol	protein_coding	ensembl_havana	0.282717	0.257058	2.26498e-05	0.000171984	0.316856	0.414371	0.0772381	0.302916	FALSE	FALSE	FALSE	1.12075	1.61197
ENSG00000073921	11	85668727	85780924	-1	PICALM	HGNC Symbol	protein_coding	ensembl_havana	-0.279078	-0.901663	2.91245e-05	0.000212551	-0.345464	-1.10028	0.0527958	0.248524	FALSE	FALSE	FALSE	1.23788	1.22028
ENSG00000073969	17	44668035	44834830	1	NSF	HGNC Symbol	protein_coding	ensembl_havana	-0.269439	-2.1631	5.5744e-05	0.000368103	-0.226183	-2.10303	0.213211	0.514279	FALSE	FALSE	FALSE	0.839457	0.972231
ENSG00000074047	2	121493199	121750229	1	GLI2	HGNC Symbol	protein_coding	ensembl_havana	0.168992	0.0087387	0.0124617	0.0364617	0.193704	0.0139908	0.288118	0.591811	FALSE	FALSE	FALSE	1.14623	1.60102
ENSG00000063127	19	49792895	49828482	-1	SLC6A16	HGNC Symbol	protein_coding	ensembl_havana	0.358168	0.0277624	5.34555e-08	1.10429e-06	0.590213	0.0666466	0.000377018	0.027453	FALSE	TRUE	TRUE	1.64787	2.4006
ENSG00000074071	16	1821891	1823156	-1	MRPS34	HGNC Symbol	protein_coding	ensembl_havana	-0.171034	-0.17915	0.0114248	0.0339496	-0.275636	-0.366395	0.126773	0.394662	FALSE	FALSE	FALSE	1.61159	2.04519
ENSG00000074181	19	15270444	15311792	-1	NOTCH3	HGNC Symbol	protein_coding	ensembl_havana	0.0960221	0.0304298	0.157695	0.283077	-0.115763	-0.0471142	0.528087	0.779503	FALSE	FALSE	FALSE	-1.20559	-1.54829
ENSG00000074201	11	77225981	77348850	-1	CLNS1A	HGNC Symbol	protein_coding	ensembl_havana	-0.192024	-0.121192	0.00443525	0.0152431	-0.43143	-0.345995	0.0136848	0.121638	FALSE	FALSE	FALSE	2.24675	2.85494
ENSG00000074211	4	6322305	6565327	-1	PPP2R2C	HGNC Symbol	protein_coding	ensembl_havana	0.226906	0.465354	0.000737915	0.00330551	0.456408	1.44961	0.0086487	0.0982697	FALSE	FALSE	FALSE	2.01145	3.11506
ENSG00000074219	19	49843852	49865714	-1	TEAD2	HGNC Symbol	protein_coding	ensembl_havana	0.0609371	0.00714082	0.370581	0.528495	0.0397819	0.0073159	0.828853	0.93705	FALSE	FALSE	FALSE	0.652835	1.02452
ENSG00000074266	11	85955586	85989855	1	EED	HGNC Symbol	protein_coding	ensembl_havana	-0.0423024	-0.00838984	0.534419	0.679376	0.215399	0.0501989	0.236429	0.539308	FALSE	FALSE	FALSE	-5.09188	-5.98329
ENSG00000064309	11	125825691	125933230	-1	CDON	HGNC Symbol	protein_coding	ensembl_havana	0.242175	0.0591615	0.000307391	0.00157605	0.594216	0.204623	0.000335949	0.026846	FALSE	TRUE	TRUE	2.45366	3.45872
ENSG00000074317	5	176047085	176057530	-1	SNCB	HGNC Symbol	protein_coding	ensembl_havana	0.0366916	0.200101	0.590017	0.723959	0.152364	1.20132	0.405135	0.695491	FALSE	FALSE	FALSE	4.15256	6.00358
ENSG00000074319	11	18489883	18548779	-1	TSG101	HGNC Symbol	protein_coding	ensembl_havana	-0.336873	-0.116973	3.48786e-07	5.09867e-06	-0.335569	-0.122224	0.0604361	0.267383	FALSE	FALSE	FALSE	0.996131	1.04489
ENSG00000074356	17	3714460	3749545	-1	C17orf85	HGNC Symbol	protein_coding	ensembl_havana	0.00263095	0.000833314	0.969192	0.982115	0.082566	0.0357967	0.653252	0.851724	FALSE	FALSE	FALSE	31.3826	42.957
ENSG00000074370	17	3827169	3867736	-1	ATP2A3	HGNC Symbol	protein_coding	ensembl_havana	0.0332652	0.0015015	0.625219	0.751975	-0.192877	-0.0130963	0.290219	0.594555	FALSE	FALSE	FALSE	-5.79817	-8.72219
ENSG00000074410	15	63613577	63674360	-1	CA12	HGNC Symbol	protein_coding	ensembl_havana	0.0443163	0.00650262	0.515124	0.664266	0.390517	0.120958	0.0271197	0.174396	FALSE	FALSE	FALSE	8.81205	18.6014
ENSG00000074416	3	127407909	127542051	-1	MGLL	HGNC Symbol	protein_coding	ensembl_havana	0.0887846	0.129295	0.191576	0.327472	0.356533	0.483707	0.0451794	0.229676	FALSE	FALSE	FALSE	4.01571	3.74111
ENSG00000074527	12	96051583	96184930	-1	NTN4	HGNC Symbol	protein_coding	ensembl_havana	-0.0981519	-0.077569	0.14864	0.270421	-0.00867499	-0.00697628	0.962416	0.987096	FALSE	FALSE	FALSE	0.0883834	0.0899364
ENSG00000074582	2	219523487	219528166	1	BCS1L	HGNC Symbol	protein_coding	ensembl_havana	-0.0754033	-0.0147883	0.267648	0.418747	0.150301	0.0341121	0.411598	0.701488	FALSE	FALSE	FALSE	-1.9933	-2.30669
ENSG00000074590	12	106457118	106533811	-1	NUAK1	HGNC Symbol	protein_coding	ensembl_havana	-0.216906	-0.74369	0.00127024	0.00526157	-0.176432	-0.74958	0.334069	0.634426	FALSE	FALSE	FALSE	0.813405	1.00792
ENSG00000074603	15	65734801	65810042	-1	DPP8	HGNC Symbol	protein_coding	ensembl_havana	-0.284756	-0.225163	1.96432e-05	0.000152479	-0.382554	-0.519202	0.0307022	0.186038	FALSE	FALSE	FALSE	1.34345	2.3059
ENSG00000074621	15	65903704	65953333	1	SLC24A1	HGNC Symbol	protein_coding	ensembl_havana	0.114092	0.00581282	0.0928885	0.186341	-0.240596	-0.0240359	0.184691	0.479048	FALSE	FALSE	FALSE	-2.10879	-4.13498
ENSG00000074657	18	56529832	56653712	1	ZNF532	HGNC Symbol	protein_coding	ensembl_havana	0.258533	0.239665	0.000112881	0.000669249	0.199377	0.256682	0.273953	0.575903	FALSE	FALSE	FALSE	0.771188	1.071
ENSG00000074660	17	1537152	1549041	-1	SCARF1	HGNC Symbol	protein_coding	ensembl_havana	0.0519019	0.00700416	0.445803	0.60163	0.140333	0.0276024	0.44364	0.725986	FALSE	FALSE	FALSE	2.70381	3.94085
ENSG00000074695	18	56995055	57027194	-1	LMAN1	HGNC Symbol	protein_coding	ensembl_havana	-0.214526	-0.129239	0.00144049	0.00585428	-0.311923	-0.280568	0.0822177	0.31215	FALSE	FALSE	FALSE	1.45401	2.17093
ENSG00000074696	15	65822756	65870687	1	PTPLAD1	HGNC Symbol	protein_coding	ensembl_havana	-0.327235	-0.386254	7.79282e-07	1.00122e-05	-0.160736	-0.242994	0.3795	0.674318	FALSE	FALSE	FALSE	0.491194	0.629104
ENSG00000074706	6	154475631	154677926	-1	IPCEF1	HGNC Symbol	protein_coding	ensembl_havana	-0.123509	-0.293265	0.0687463	0.146505	0.346637	0.985064	0.0519439	0.246532	FALSE	FALSE	FALSE	-2.80656	-3.35896
ENSG00000074755	17	3907739	4046314	-1	ZZEF1	HGNC Symbol	protein_coding	ensembl_havana	0.348104	0.1528	1.31971e-07	2.31858e-06	0.309321	0.189635	0.0849421	0.317211	FALSE	FALSE	FALSE	0.888589	1.24107
ENSG00000074771	6	155716504	155777037	-1	NOX3	HGNC Symbol	protein_coding	ensembl_havana	-0.0663423	-0.000743466	0.329572	0.486421	0.0846405	0.00134734	0.645102	0.846307	FALSE	FALSE	FALSE	-1.27581	-1.81225
ENSG00000074800	1	8921061	8939308	-1	ENO1	HGNC Symbol	protein_coding	ensembl_havana	-0.310459	-2.39387	2.96075e-06	3.06976e-05	-0.31454	-3.38373	0.0795457	0.306692	FALSE	FALSE	FALSE	1.01314	1.4135
ENSG00000074803	15	48483861	48596275	1	SLC12A1	HGNC Symbol	protein_coding	ensembl_havana	-0.134412	-0.0168885	0.0474608	0.109319	0.363877	0.076306	0.0406298	0.21745	FALSE	FALSE	FALSE	-2.70718	-4.51822
ENSG00000074842	19	4641386	4670382	-1	C19orf10	HGNC Symbol	protein_coding	ensembl_havana	-0.348175	-0.166549	1.31142e-07	2.30825e-06	-0.319957	-0.293123	0.074229	0.297251	FALSE	FALSE	FALSE	0.918953	1.75998
ENSG00000074855	19	17434032	17445638	-1	ANO8	HGNC Symbol	protein_coding	ensembl_havana	0.365539	0.185339	2.70252e-08	6.42898e-07	0.50544	0.259819	0.00316916	0.0602723	FALSE	FALSE	FALSE	1.38273	1.40186
ENSG00000074935	6	112391980	112408732	-1	TUBE1	HGNC Symbol	protein_coding	ensembl_havana	0.0622065	0.0257816	0.360678	0.518115	0.327841	0.178818	0.0669874	0.282246	FALSE	FALSE	FALSE	5.2702	6.9359
ENSG00000074964	1	17866330	18024369	1	ARHGEF10L	HGNC Symbol	protein_coding	ensembl_havana	0.251589	0.0738973	0.000174121	0.000971851	0.304776	0.111822	0.0898672	0.32607	FALSE	FALSE	FALSE	1.2114	1.51321
ENSG00000074966	4	48068410	48136273	-1	TXK	HGNC Symbol	protein_coding	ensembl_havana	0.26426	0.0203977	7.82275e-05	0.000489778	0.513732	0.0544898	0.00263482	0.0556085	FALSE	FALSE	FALSE	1.94404	2.67137
ENSG00000064545	19	19229978	19249322	-1	TMEM161A	HGNC Symbol	protein_coding	ensembl_havana	0.16815	0.0299026	0.012913	0.037587	0.592487	0.161317	0.000353175	0.026846	FALSE	TRUE	TRUE	3.52356	5.39476
ENSG00000065989	19	10527449	10580305	1	PDE4A	HGNC Symbol	protein_coding	ensembl_havana	0.375591	0.221417	1.03666e-08	3.00656e-07	0.589166	0.507754	0.000388469	0.0277688	FALSE	TRUE	TRUE	1.56864	2.2932
ENSG00000075073	10	71163659	71176623	-1	TACR2	HGNC Symbol	protein_coding	ensembl_havana	-0.0421036	-0.001225	0.536343	0.680761	0.384211	0.0157824	0.0299265	0.183664	FALSE	FALSE	FALSE	-9.12537	-12.8836
ENSG00000075089	12	100592900	100635643	1	ACTR6	HGNC Symbol	protein_coding	ensembl_havana	-0.320615	-0.284212	1.33247e-06	1.57901e-05	-0.312997	-0.358864	0.0811131	0.309779	FALSE	FALSE	FALSE	0.97624	1.26266
ENSG00000075131	15	66628544	66679084	-1	TIPIN	HGNC Symbol	protein_coding	ensembl_havana	-0.0143821	-0.00211625	0.832778	0.897249	-0.00779855	-0.00219734	0.966211	0.98868	FALSE	FALSE	FALSE	0.542239	1.03832
ENSG00000075142	7	87834433	87856308	-1	SRI	HGNC Symbol	protein_coding	ensembl_havana	-0.13417	-0.237501	0.047866	0.110027	-0.135084	-0.240361	0.461041	0.73931	FALSE	FALSE	FALSE	1.00681	1.01204
ENSG00000075151	1	21132963	21503377	-1	EIF4G3	HGNC Symbol	protein_coding	ensembl_havana	0.0780258	0.0927776	0.251314	0.399656	0.146009	0.238783	0.425231	0.711409	FALSE	FALSE	FALSE	1.87129	2.57371
ENSG00000075188	12	102467967	102513902	-1	NUP37	HGNC Symbol	protein_coding	ensembl_havana	-0.237427	-0.0248836	0.000406058	0.00199385	-0.142876	-0.0156279	0.43534	0.719475	FALSE	FALSE	FALSE	0.601767	0.628043
ENSG00000075213	7	83585093	84122040	-1	SEMA3A	HGNC Symbol	protein_coding	ensembl_havana	-0.126082	-0.0433043	0.0631272	0.136953	0.197151	0.103953	0.279455	0.58246	FALSE	FALSE	FALSE	-1.56368	-2.40052
ENSG00000075218	22	46692638	46726707	1	GTSE1	HGNC Symbol	protein_coding	ensembl_havana	0.0587215	0.0011942	0.388263	0.546346	0.0118982	0.00072166	0.948468	0.981711	FALSE	FALSE	FALSE	0.20262	0.604306
ENSG00000075223	7	80371854	80551675	-1	SEMA3C	HGNC Symbol	protein_coding	ensembl_havana	-0.0721598	-0.0998355	0.288833	0.443037	-0.19398	-0.29557	0.287417	0.590826	FALSE	FALSE	FALSE	2.6882	2.96057
ENSG00000075234	22	46663858	46689905	1	TTC38	HGNC Symbol	protein_coding	ensembl_havana	-0.0491151	-0.0152144	0.470637	0.623586	-0.165049	-0.0774037	0.366672	0.663144	FALSE	FALSE	FALSE	3.36045	5.08755
ENSG00000075239	11	107992243	108018503	1	ACAT1	HGNC Symbol	protein_coding	ensembl_havana	-0.331828	-0.141948	5.33064e-07	7.24497e-06	-0.278035	-0.170091	0.123369	0.388339	FALSE	FALSE	FALSE	0.837887	1.19826
ENSG00000075240	22	46971909	47075688	1	GRAMD4	HGNC Symbol	protein_coding	ensembl_havana	0.235074	0.213628	0.000465187	0.00224165	0.331482	0.314159	0.0638348	0.27524	FALSE	FALSE	FALSE	1.41012	1.47059
ENSG00000075275	22	46756731	46933067	-1	CELSR1	HGNC Symbol	protein_coding	ensembl_havana	0.119732	0.0178696	0.0777315	0.161742	0.217116	0.0309108	0.232622	0.535175	FALSE	FALSE	FALSE	1.81336	1.7298
ENSG00000075290	10	102222798	102243501	1	WNT8B	HGNC Symbol	protein_coding	ensembl_havana	0.0626705	0.000589794	0.3571	0.514839	-0.146049	-0.00130746	0.425103	0.711409	FALSE	FALSE	FALSE	-2.33043	-2.21681
ENSG00000075292	2	71503691	71662199	1	ZNF638	HGNC Symbol	protein_coding	ensembl_havana	0.0659549	0.099703	0.332411	0.489504	0.0777076	0.181575	0.672491	0.860761	FALSE	FALSE	FALSE	1.17819	1.82116
ENSG00000075303	7	87462883	87505672	-1	SLC25A40	HGNC Symbol	protein_coding	ensembl_havana	-0.224729	-0.121154	0.000832217	0.00366873	-0.223054	-0.132645	0.219779	0.520863	FALSE	FALSE	FALSE	0.992549	1.09485
ENSG00000075336	18	71815746	71826197	1	TIMM21	HGNC Symbol	protein_coding	ensembl_havana	-0.204218	-0.0398491	0.00244627	0.00920537	0.170527	0.054025	0.350754	0.6495	FALSE	FALSE	FALSE	-0.835025	-1.35574
ENSG00000075340	2	70834750	70995357	-1	ADD2	HGNC Symbol	protein_coding	ensembl_havana	0.230067	0.633025	0.000618426	0.00286229	0.383589	1.50359	0.030216	0.184712	FALSE	FALSE	FALSE	1.6673	2.37525
ENSG00000075388	11	69587797	69590171	-1	FGF4	HGNC Symbol	protein_coding	ensembl_havana	0.0282872	6.79567e-05	0.677895	0.791518	NA	0	NA	NA	FALSE	#VALUE!	#VALUE!	#VALUE!	0
ENSG00000075391	1	178062864	178448644	1	RASAL2	HGNC Symbol	protein_coding	ensembl_havana	0.206753	0.138587	0.0021525	0.00826392	0.517959	0.37287	0.00239389	0.0527036	FALSE	FALSE	FALSE	2.50521	2.69052
ENSG00000075399	16	89773542	89787394	-1	VPS9D1	HGNC Symbol	protein_coding	ensembl_havana	0.362595	0.194956	3.55623e-08	7.94654e-07	0.482466	0.43128	0.00516495	0.0765026	FALSE	FALSE	FALSE	1.33059	2.21219
ENSG00000075407	10	38383264	38414472	1	ZNF37A	HGNC Symbol	protein_coding	ensembl_havana	0.304571	0.0987964	4.64157e-06	4.45991e-05	0.403748	0.223075	0.0219281	0.156628	FALSE	FALSE	FALSE	1.32563	2.25793
ENSG00000075413	14	103851729	103970168	1	MARK3	HGNC Symbol	protein_coding	ensembl_havana	0.306051	0.182942	4.1492e-06	4.07055e-05	0.419753	0.475471	0.0167723	0.136349	FALSE	FALSE	FALSE	1.37151	2.59903
ENSG00000075415	12	98987369	98995946	1	SLC25A3	HGNC Symbol	protein_coding	ensembl_havana	-0.307575	-0.603662	3.69468e-06	3.69423e-05	-0.372654	-0.949269	0.0356843	0.202482	FALSE	FALSE	FALSE	1.21159	1.57252
ENSG00000075420	3	171757418	172119455	1	FNDC3B	HGNC Symbol	protein_coding	ensembl_havana	0.112392	0.0221705	0.0978922	0.194626	0.121374	0.0792077	0.508144	0.766573	FALSE	FALSE	FALSE	1.07991	3.57266
ENSG00000075426	2	28615315	28640179	1	FOSL2	HGNC Symbol	protein_coding	ensembl_havana	0.114929	0.151919	0.0905001	0.182756	0.0381611	0.176587	0.83573	0.939681	FALSE	FALSE	FALSE	0.332041	1.16238
ENSG00000075429	17	64831235	64881603	1	CACNG5	HGNC Symbol	protein_coding	ensembl_havana	0.112387	0.0201915	0.0979083	0.194638	0.216091	0.0515469	0.23489	0.538072	FALSE	FALSE	FALSE	1.92274	2.5529
ENSG00000075461	17	64961026	65029514	1	CACNG4	HGNC Symbol	protein_coding	ensembl_havana	0.215089	0.206498	0.00139847	0.00571017	0.168549	0.120709	0.356453	0.654497	FALSE	FALSE	FALSE	0.783626	0.584552
ENSG00000075539	4	48499378	48782339	-1	FRYL	HGNC Symbol	protein_coding	ensembl_havana	-0.126381	-0.278164	0.0624984	0.135974	-0.244794	-0.594381	0.176913	0.46978	FALSE	FALSE	FALSE	1.93695	2.1368
ENSG00000075568	2	98372799	98612388	-1	TMEM131	HGNC Symbol	protein_coding	ensembl_havana	0.280657	0.10323	2.61255e-05	0.000193841	0.465592	0.217063	0.00724395	0.0891233	FALSE	FALSE	FALSE	1.65894	2.10271
ENSG00000075618	7	5632439	5646286	1	FSCN1	HGNC Symbol	protein_coding	ensembl_havana	-0.0301851	-0.0595912	0.657609	0.776257	-0.0831785	-0.147424	0.650841	0.849993	FALSE	FALSE	FALSE	2.75561	2.47392
ENSG00000075624	7	5566782	5603415	-1	ACTB	HGNC Symbol	protein_coding	ensembl_havana	-0.154168	-4.30522	0.022798	0.0601103	-0.0129574	-0.658458	0.943888	0.980097	FALSE	FALSE	FALSE	0.0840471	0.152944
ENSG00000075643	18	33767482	33852120	1	MOCOS	HGNC Symbol	protein_coding	ensembl_havana	0.0602858	0.00158291	0.375726	0.534168	0.0972294	0.00528115	0.596537	0.819833	FALSE	FALSE	FALSE	1.61281	3.33636
ENSG00000075651	3	171318195	171528740	-1	PLD1	HGNC Symbol	protein_coding	ensembl_havana	-0.215296	-0.170611	0.00138325	0.00565526	-0.280964	-0.259986	0.119304	0.382121	FALSE	FALSE	FALSE	1.30501	1.52385
ENSG00000075673	13	25254549	25285921	1	ATP12A	HGNC Symbol	protein_coding	ensembl_havana	-0.0549418	-0.00199254	0.419579	0.576229	0.0865429	0.00183604	0.637664	0.843138	FALSE	FALSE	FALSE	-1.57517	-0.921458
ENSG00000075702	19	36545783	36596008	1	WDR62	HGNC Symbol	protein_coding	ensembl_havana	0.195924	0.00830703	0.0036802	0.0130511	0.0767887	0.00439105	0.676153	0.862446	FALSE	FALSE	FALSE	0.391932	0.528595
ENSG00000075711	3	196769431	197026171	-1	DLG1	HGNC Symbol	protein_coding	ensembl_havana	-0.23959	-0.34231	0.000357949	0.00179396	-0.36104	-0.6247	0.0423412	0.222086	FALSE	FALSE	FALSE	1.50691	1.82495
ENSG00000075785	3	128444965	128533639	1	RAB7A	HGNC Symbol	protein_coding	ensembl_havana	-0.0792688	-0.128685	0.243818	0.390721	0.13517	0.388749	0.460751	0.739082	FALSE	FALSE	FALSE	-1.70521	-3.02093
ENSG00000075790	7	107220422	107269615	1	BCAP29	HGNC Symbol	protein_coding	ensembl_havana	-0.290089	-0.291805	1.34623e-05	0.000110078	-0.38303	-0.514064	0.0304777	0.185521	FALSE	FALSE	FALSE	1.32039	1.76167
ENSG00000066044	19	8023463	8070543	-1	ELAVL1	HGNC Symbol	protein_coding	ensembl_havana	0.233332	0.102261	0.000513983	0.00244116	0.597073	0.355802	0.00030911	0.0262258	FALSE	TRUE	TRUE	2.55891	3.47935
ENSG00000075856	12	108916357	108955176	-1	SART3	HGNC Symbol	protein_coding	ensembl_havana	-0.0186774	-0.00513079	0.783926	0.865056	0.0431194	0.0145964	0.814733	0.93054	FALSE	FALSE	FALSE	-2.30864	-2.84487
ENSG00000075884	2	143848931	144525921	1	ARHGAP15	HGNC Symbol	protein_coding	ensembl_havana	0.0393906	0.00381886	0.562943	0.702349	-0.108246	-0.0124212	0.555387	0.795535	FALSE	FALSE	FALSE	-2.74802	-3.25259
ENSG00000075886	2	132233666	132240507	1	TUBA3D	HGNC Symbol	protein_coding	ensembl_havana	0.016067	0.000753767	0.813527	0.884995	0.374021	0.0276312	0.0349596	0.200197	FALSE	FALSE	FALSE	23.2788	36.6574
ENSG00000075891	10	102495360	102589698	1	PAX2	HGNC Symbol	protein_coding	ensembl_havana	0.128189	0.000471329	0.0588103	0.129495	0.10791	0.000623112	0.556622	0.796005	FALSE	FALSE	FALSE	0.841805	1.32203
ENSG00000075914	3	45016733	45077558	1	EXOSC7	HGNC Symbol	protein_coding	ensembl_havana	-0.0593543	-0.0101876	0.383161	0.541316	-0.0172794	-0.00331536	0.925216	0.974301	FALSE	FALSE	FALSE	0.291123	0.325432
ENSG00000075945	1	169890467	170054349	-1	KIFAP3	HGNC Symbol	protein_coding	ensembl_havana	-0.285335	-1.14362	1.886e-05	0.000147176	-0.219389	-1.15311	0.227648	0.530099	FALSE	FALSE	FALSE	0.768881	1.0083
ENSG00000075975	3	12598513	12625212	1	MKRN2	HGNC Symbol	protein_coding	ensembl_havana	-0.293576	-0.177399	1.04724e-05	8.86586e-05	-0.213916	-0.143628	0.239748	0.541392	FALSE	FALSE	FALSE	0.728656	0.809632
ENSG00000076003	2	136597196	136633996	-1	MCM6	HGNC Symbol	protein_coding	ensembl_havana	-0.108915	-0.0463101	0.108793	0.211598	0.0804689	0.0419137	0.66153	0.856144	FALSE	FALSE	FALSE	-0.738823	-0.905065
ENSG00000076043	11	114310108	114321001	1	REXO2	HGNC Symbol	protein_coding	ensembl_havana	-0.0848123	-0.0225406	0.212292	0.35296	-0.0500939	-0.0245005	0.785414	0.916759	FALSE	FALSE	FALSE	0.590644	1.08695
ENSG00000076053	11	114270752	114284925	1	RBM7	HGNC Symbol	protein_coding	ensembl_havana	-0.118928	-0.0124252	0.0797612	0.165199	0.0392376	0.00500409	0.831161	0.937771	FALSE	FALSE	FALSE	-0.329928	-0.402737
ENSG00000076067	12	56915713	56984745	1	RBMS2	HGNC Symbol	protein_coding	ensembl_havana	0.162283	0.0486428	0.016475	0.0459974	-0.000517589	-0.000206309	0.997757	0.999417	FALSE	FALSE	FALSE	-0.00318943	-0.00424131
ENSG00000076108	12	56989380	57030600	-1	BAZ2A	HGNC Symbol	protein_coding	ensembl_havana	0.371384	0.263445	1.55424e-08	4.14067e-07	0.491228	0.547411	0.0043039	0.0698849	FALSE	FALSE	FALSE	1.3227	2.0779
ENSG00000076201	3	47422501	47454931	1	PTPN23	HGNC Symbol	protein_coding	ensembl_havana	0.395811	0.218517	1.36311e-09	6.35122e-08	0.421243	0.372017	0.0163487	0.134547	FALSE	FALSE	FALSE	1.06425	1.70246
ENSG00000076242	3	37034823	37107380	1	MLH1	HGNC Symbol	protein_coding	ensembl_havana	-0.140732	-0.0593822	0.0378683	0.090977	-0.0967613	-0.0588733	0.598314	0.820549	FALSE	FALSE	FALSE	0.687559	0.99143
ENSG00000076248	12	109535379	109548797	1	UNG	HGNC Symbol	protein_coding	ensembl_havana	0.0734926	0.0403982	0.279996	0.432848	0.0754567	0.0418475	0.681475	0.865795	FALSE	FALSE	FALSE	1.02673	1.03588
ENSG00000076258	1	171283347	171311223	1	FMO4	HGNC Symbol	protein_coding	ensembl_havana	-0.185856	-0.0307156	0.00591642	0.0194172	-0.234045	-0.0637104	0.197302	0.4949	FALSE	FALSE	FALSE	1.25928	2.0742
ENSG00000076321	1	173684080	173755840	1	KLHL20	HGNC Symbol	protein_coding	ensembl_havana	-0.198538	-0.0482889	0.00324123	0.011709	-0.255652	-0.0716141	0.157878	0.444072	FALSE	FALSE	FALSE	1.28768	1.48303
ENSG00000076344	16	318300	325980	-1	RGS11	HGNC Symbol	protein_coding	ensembl_havana	0.364559	0.262603	2.96189e-08	6.92143e-07	0.520998	0.47258	0.00223269	0.0513084	FALSE	FALSE	FALSE	1.42912	1.7996
ENSG00000076351	17	26721661	26734215	-1	SLC46A1	HGNC Symbol	protein_coding	ensembl_havana	0.0412393	0.0080026	0.544749	0.687863	0.121385	0.0373811	0.508105	0.766573	FALSE	FALSE	FALSE	2.94343	4.67112
ENSG00000075826	10	102246399	102289628	-1	SEC31B	HGNC Symbol	protein_coding	ensembl_havana	0.480787	0.166786	5.20436e-14	8.13776e-11	0.624455	0.293654	0.000133531	0.0187315	FALSE	TRUE	TRUE	1.29882	1.76066
ENSG00000076382	17	26904588	26926297	-1	SPAG5	HGNC Symbol	protein_coding	ensembl_havana	0.327388	0.13433	7.69548e-07	9.91712e-06	0.176214	0.133075	0.334678	0.635077	FALSE	FALSE	FALSE	0.538242	0.990657
ENSG00000076513	12	110436991	110477568	1	ANKRD13A	HGNC Symbol	protein_coding	ensembl_havana	-0.197017	-0.122142	0.00349044	0.0124845	-0.21756	-0.164191	0.231646	0.534114	FALSE	FALSE	FALSE	1.10427	1.34426
ENSG00000076554	8	80870571	81143467	-1	TPD52	HGNC Symbol	protein_coding	ensembl_havana	-0.195586	-0.224895	0.00374056	0.013226	-0.101887	-0.136545	0.578978	0.808611	FALSE	FALSE	FALSE	0.520933	0.60715
ENSG00000076555	12	109554400	109706031	1	ACACB	HGNC Symbol	protein_coding	ensembl_havana	0.142479	0.0713977	0.0355246	0.0865406	0.0418244	0.0195992	0.820206	0.933013	FALSE	FALSE	FALSE	0.293547	0.274508
ENSG00000076604	17	27071002	27077974	1	TRAF4	HGNC Symbol	protein_coding	ensembl_havana	-0.0362199	-0.0132586	0.594809	0.727343	-0.30326	-0.107703	0.0915567	0.3297	FALSE	FALSE	FALSE	8.37275	8.1233
ENSG00000076641	8	81880045	82024303	-1	PAG1	HGNC Symbol	protein_coding	ensembl_havana	0.0233534	0.00809095	0.731694	0.829469	0.248407	0.142571	0.170409	0.460637	FALSE	FALSE	FALSE	10.6368	17.6211
ENSG00000076650	19	33571786	33621448	1	GPATCH1	HGNC Symbol	protein_coding	ensembl_havana	0.260536	0.0368889	9.93852e-05	0.000602287	0.286306	0.0537321	0.112148	0.368564	FALSE	FALSE	FALSE	1.09891	1.45659
ENSG00000076662	19	10444452	10450499	-1	ICAM3	HGNC Symbol	protein_coding	ensembl_havana	0.00725692	0.00160108	0.91516	0.94861	0.0865972	0.00627513	0.637452	0.843112	FALSE	FALSE	FALSE	11.933	3.91932
ENSG00000076685	10	104845940	104953056	-1	NT5C2	HGNC Symbol	protein_coding	ensembl_havana	0.02054	0.0187334	0.762989	0.850728	0.0625247	0.0725311	0.733891	0.891478	FALSE	FALSE	FALSE	3.04405	3.87175
ENSG00000076706	11	119179241	119192231	-1	MCAM	HGNC Symbol	protein_coding	ensembl_havana	-0.192515	-0.196752	0.0043329	0.0149531	-0.391831	-0.355356	0.0265632	0.17196	FALSE	FALSE	FALSE	2.03532	1.80611
ENSG00000076716	X	132434131	132549518	-1	GPC4	HGNC Symbol	protein_coding	ensembl_havana	0.162532	0.0318517	0.0163078	0.0456037	-0.131773	-0.0315796	0.472197	0.747263	FALSE	FALSE	FALSE	-0.810752	-0.991456
ENSG00000076770	X	131503345	131623996	-1	MBNL3	HGNC Symbol	protein_coding	ensembl_havana	-0.053942	-0.0059178	0.428103	0.584457	-0.297295	-0.0276739	0.0984435	0.341828	FALSE	FALSE	FALSE	5.51138	4.67638
ENSG00000076356	1	208195587	208417665	-1	PLXNA2	HGNC Symbol	protein_coding	ensembl_havana	0.400915	0.434063	7.98948e-10	4.30982e-08	0.560671	0.857903	0.000844613	0.0340053	FALSE	TRUE	TRUE	1.39848	1.97645
ENSG00000076864	1	21922708	21995801	-1	RAP1GAP	HGNC Symbol	protein_coding	ensembl_havana	0.316787	0.626225	1.80659e-06	2.03387e-05	0.431042	1.08733	0.0137791	0.122081	FALSE	FALSE	FALSE	1.36067	1.73632
ENSG00000076924	19	7684411	7694451	-1	XAB2	HGNC Symbol	protein_coding	ensembl_havana	0.097046	0.0265712	0.153291	0.276859	0.320559	0.143607	0.0736552	0.296416	FALSE	FALSE	FALSE	3.30317	5.40462
ENSG00000076928	19	42387228	42434302	1	ARHGEF1	HGNC Symbol	protein_coding	ensembl_havana	0.256759	0.0755749	0.000126245	0.000738645	0.0576811	0.0286335	0.753846	0.900862	FALSE	FALSE	FALSE	0.224651	0.378876
ENSG00000076944	19	7701767	7712759	1	STXBP2	HGNC Symbol	protein_coding	ensembl_havana	0.116818	0.00580794	0.0852902	0.17421	0.219952	0.0225904	0.226428	0.528682	FALSE	FALSE	FALSE	1.88285	3.88957
ENSG00000076984	19	7968728	7979363	1	MAP2K7	HGNC Symbol	protein_coding	ensembl_havana	0.17714	0.0426752	0.008763	0.0271013	0.233206	0.069697	0.198959	0.496786	FALSE	FALSE	FALSE	1.31651	1.6332
ENSG00000077009	19	3933101	3942414	1	NMRK2	HGNC Symbol	protein_coding	ensembl_havana	-0.0637815	-0.00269657	0.348623	0.505959	0.00162508	6.77114e-05	0.992957	0.997985	FALSE	FALSE	FALSE	-0.0254789	-0.0251102
ENSG00000077044	2	234263153	234380750	1	DGKD	HGNC Symbol	protein_coding	ensembl_havana	0.228413	0.160561	0.00067849	0.00308624	0.309719	0.174825	0.0845217	0.316536	FALSE	FALSE	FALSE	1.35596	1.08884
ENSG00000077063	7	117350705	117514193	-1	CTTNBP2	HGNC Symbol	protein_coding	ensembl_havana	0.13144	0.104125	0.0526304	0.118495	0.105068	0.118234	0.567122	0.802183	FALSE	FALSE	FALSE	0.799364	1.1355
ENSG00000077080	7	100240720	100254084	-1	ACTL6B	HGNC Symbol	protein_coding	ensembl_havana	0.0490226	0.056153	0.471474	0.624394	0.242141	0.305823	0.1818	0.475551	FALSE	FALSE	FALSE	4.93938	5.44624
ENSG00000077092	3	25215823	25639423	1	RARB	HGNC Symbol	protein_coding	ensembl_havana	0.0618914	0.0406877	0.363121	0.520492	0.223075	0.133187	0.219734	0.520863	FALSE	FALSE	FALSE	3.6043	3.27339
ENSG00000077097	3	25639475	25706398	-1	TOP2B	HGNC Symbol	protein_coding	ensembl_havana	-0.156755	-0.412165	0.0205861	0.0552733	-0.311428	-1.14918	0.0827304	0.313465	FALSE	FALSE	FALSE	1.98672	2.78816
ENSG00000077147	10	98277866	98347209	-1	TM9SF3	HGNC Symbol	protein_coding	ensembl_havana	-0.383927	-0.607294	4.56656e-09	1.60835e-07	-0.47177	-1.16918	0.00641257	0.0849108	FALSE	FALSE	FALSE	1.2288	1.92523
ENSG00000077150	10	104153867	104162281	1	NFKB2	HGNC Symbol	protein_coding	ensembl_havana	0.0310793	0.0080344	0.648137	0.768847	0.153983	0.0892426	0.400102	0.691753	FALSE	FALSE	FALSE	4.95453	11.1076
ENSG00000077152	1	202300785	202311108	-1	UBE2T	HGNC Symbol	protein_coding	ensembl_havana	-0.277899	-0.200529	3.15739e-05	0.000227223	-0.126578	-0.104022	0.489987	0.755091	FALSE	FALSE	FALSE	0.455483	0.51874
ENSG00000077157	1	202317827	202561834	1	PPP1R12B	HGNC Symbol	protein_coding	ensembl_havana	0.144863	0.06635	0.0325274	0.0804572	0.122244	0.0867196	0.505084	0.765815	FALSE	FALSE	FALSE	0.843861	1.307
ENSG00000077232	2	183580999	183659191	1	DNAJC10	HGNC Symbol	protein_coding	ensembl_havana	-0.176067	-0.0529755	0.00918652	0.0282651	-0.136145	-0.0416822	0.457495	0.736797	FALSE	FALSE	FALSE	0.773255	0.786819
ENSG00000066135	1	44115829	44171186	1	KDM4A	HGNC Symbol	protein_coding	ensembl_havana	0.377848	0.16053	8.32212e-09	2.5499e-07	0.619377	0.344778	0.000156948	0.019785	FALSE	TRUE	TRUE	1.63922	2.14775
ENSG00000077238	16	27324989	27376099	1	IL4R	HGNC Symbol	protein_coding	ensembl_havana	-0.0222373	-0.0108334	0.744059	0.838272	0.0101985	0.0121771	0.955822	0.984308	FALSE	FALSE	FALSE	-0.458622	-1.12403
ENSG00000077254	1	78161672	78225537	-1	USP33	HGNC Symbol	protein_coding	ensembl_havana	-0.314414	-0.545457	2.17709e-06	2.37152e-05	-0.361918	-0.85315	0.0418059	0.220474	FALSE	FALSE	FALSE	1.15108	1.5641
ENSG00000077264	X	110187513	110470589	1	PAK3	HGNC Symbol	protein_coding	ensembl_havana	0.00688376	0.0160179	0.919507	0.950889	-0.0267187	-0.0827065	0.884588	0.958796	FALSE	FALSE	FALSE	-3.88141	-5.16339
ENSG00000077274	X	110488331	110513751	-1	CAPN6	HGNC Symbol	protein_coding	ensembl_havana	0.123988	0.000721925	0.06767	0.144743	0.0547865	0.000577148	0.765846	0.906975	FALSE	FALSE	FALSE	0.441868	0.799458
ENSG00000077279	X	110537007	110655603	-1	DCX	HGNC Symbol	protein_coding	ensembl_havana	0.140087	0.472021	0.0387651	0.0926897	0.242759	0.454911	0.180655	0.474448	FALSE	FALSE	FALSE	1.73291	0.963752
ENSG00000077312	19	41256542	41271294	1	SNRPA	HGNC Symbol	protein_coding	ensembl_havana	0.00189214	0.000533805	0.97784	0.987483	0.219655	0.110717	0.227069	0.529157	FALSE	FALSE	FALSE	116.088	207.412
ENSG00000077327	10	22634399	22743153	1	SPAG6	HGNC Symbol	protein_coding	ensembl_havana	-0.0217986	-0.00345348	0.748938	0.841642	0.30227	0.0502182	0.0926738	0.331552	FALSE	FALSE	FALSE	-13.8665	-14.5413
ENSG00000077348	19	41892279	41903384	-1	EXOSC5	HGNC Symbol	protein_coding	ensembl_havana	-0.257147	-0.117243	0.000123201	0.000722381	-0.0656217	-0.0386103	0.72122	0.885007	FALSE	FALSE	FALSE	0.255191	0.329319
ENSG00000077380	2	172543919	172604930	1	DYNC1I2	HGNC Symbol	protein_coding	ensembl_havana	-0.315697	-0.772071	1.96857e-06	2.18921e-05	-0.333313	-0.983546	0.0622942	0.271928	FALSE	FALSE	FALSE	1.0558	1.27391
ENSG00000077420	10	26727132	26856732	1	APBB1IP	HGNC Symbol	protein_coding	ensembl_havana	-0.146448	-0.0587492	0.0306559	0.0766498	-0.245452	-0.121628	0.175716	0.468333	FALSE	FALSE	FALSE	1.67604	2.07028
ENSG00000077454	7	100169855	100183776	-1	LRCH4	HGNC Symbol	protein_coding	ensembl_havana	0.338423	0.0325856	3.05687e-07	4.59129e-06	0.345493	0.0570228	0.0527746	0.248524	FALSE	FALSE	FALSE	1.02089	1.74994
ENSG00000077458	11	95502106	95523573	-1	FAM76B	HGNC Symbol	protein_coding	ensembl_havana	-0.113023	-0.0329595	0.0960108	0.191721	-0.232986	-0.0637604	0.199395	0.497223	FALSE	FALSE	FALSE	2.0614	1.93451
ENSG00000066136	1	41157320	41237275	1	NFYC	HGNC Symbol	protein_coding	ensembl_havana	0.16054	0.0322906	0.0176859	0.0487253	0.567344	0.190319	0.000708587	0.0329933	FALSE	TRUE	TRUE	3.53396	5.89395
ENSG00000077498	11	88910620	89028927	1	TYR	HGNC Symbol	protein_coding	ensembl_havana	-0.0986178	-0.000440234	0.146712	0.267752	-0.062205	-0.000466422	0.735203	0.892375	FALSE	FALSE	FALSE	0.630768	1.05949
ENSG00000077514	11	74204896	74380162	1	POLD3	HGNC Symbol	protein_coding	ensembl_havana	0.0476609	0.00582838	0.483892	0.636175	0.261499	0.030944	0.148261	0.429559	FALSE	FALSE	FALSE	5.48666	5.3092
ENSG00000077522	1	236849754	236927931	1	ACTN2	HGNC Symbol	protein_coding	ensembl_havana	-0.00169884	-0.00169726	0.980104	0.988882	0.00912402	0.00782653	0.960472	0.986086	FALSE	FALSE	FALSE	-5.37072	-4.61127
ENSG00000077549	1	19665267	19812066	-1	CAPZB	HGNC Symbol	protein_coding	ensembl_havana	-0.230598	-0.273866	0.000600197	0.00278637	-0.302304	-0.458702	0.0926346	0.331552	FALSE	FALSE	FALSE	1.31096	1.67491
ENSG00000077585	1	236305832	236385165	1	GPR137B	HGNC Symbol	protein_coding	ensembl_havana	0.0493998	0.05415	0.468066	0.621551	0.0525245	0.0605766	0.775262	0.912214	FALSE	FALSE	FALSE	1.06325	1.11868
ENSG00000077616	11	89864683	89926062	1	NAALAD2	HGNC Symbol	protein_coding	ensembl_havana	0.179781	0.075163	0.00779357	0.024531	0.374057	0.222527	0.0349406	0.20016	FALSE	FALSE	FALSE	2.08063	2.96059
ENSG00000077684	4	129730779	129796379	1	JADE1	HGNC Symbol	protein_coding	ensembl_havana	0.0973404	0.0339429	0.152042	0.27507	0.32602	0.138553	0.0686089	0.286105	FALSE	FALSE	FALSE	3.34927	4.08194
ENSG00000077713	X	118533023	118588441	1	SLC25A43	HGNC Symbol	protein_coding	ensembl_havana	0.259752	0.0364412	0.000104478	0.00062739	0.231288	0.0791666	0.202784	0.501602	FALSE	FALSE	FALSE	0.890417	2.17245
ENSG00000077721	X	118708501	118718381	1	UBE2A	HGNC Symbol	protein_coding	ensembl_havana	-0.31438	-0.111222	2.18303e-06	2.37379e-05	-0.314335	-0.153908	0.0797532	0.307314	FALSE	FALSE	FALSE	0.999857	1.38379
ENSG00000077782	8	38268656	38326352	-1	FGFR1	HGNC Symbol	protein_coding	ensembl_havana	0.129783	0.0492794	0.0557087	0.12415	0.168023	0.172216	0.357979	0.655878	FALSE	FALSE	FALSE	1.29464	3.49469
ENSG00000077800	7	72742167	72772634	1	FKBP6	HGNC Symbol	protein_coding	ensembl_havana	-0.0856286	-0.000465213	0.207909	0.347452	-0.216311	-0.00226374	0.2344	0.537561	FALSE	FALSE	FALSE	2.52616	4.86603
ENSG00000077935	22	45739944	45809500	-1	SMC1B	HGNC Symbol	protein_coding	ensembl_havana	0.165967	0.00174559	0.0141501	0.0405347	-0.00168011	-3.89753e-05	0.992719	0.997985	FALSE	FALSE	FALSE	-0.0101231	-0.0223278
ENSG00000077942	22	45898118	45997015	1	FBLN1	HGNC Symbol	protein_coding	ensembl_havana	-0.0244699	-0.00609586	0.719393	0.821765	-0.116548	-0.0359135	0.525276	0.777475	FALSE	FALSE	FALSE	4.7629	5.89146
ENSG00000077943	10	15555948	15762124	-1	ITGA8	HGNC Symbol	protein_coding	ensembl_havana	0.0626696	0.0113087	0.357107	0.514839	0.238147	0.0584908	0.189337	0.484563	FALSE	FALSE	FALSE	3.80004	5.17218
ENSG00000077984	20	24929866	24940564	1	CST7	HGNC Symbol	protein_coding	ensembl_havana	0.0875042	0.00803634	0.198085	0.335088	0.121995	0.0153015	0.505958	0.766363	FALSE	FALSE	FALSE	1.39417	1.90404
ENSG00000078018	2	210288782	210598842	1	MAP2	HGNC Symbol	protein_coding	ensembl_havana	0.0798199	1.44092	0.240545	0.386673	0.185739	3.96976	0.308781	0.610332	FALSE	FALSE	FALSE	2.32697	2.75501
ENSG00000078043	18	44388353	44500123	-1	PIAS2	HGNC Symbol	protein_coding	ensembl_havana	0.136993	0.0467143	0.0433228	0.101422	0.466796	0.174186	0.00707509	0.0880587	FALSE	FALSE	FALSE	3.40745	3.72875
ENSG00000078053	7	38423305	38671167	-1	AMPH	HGNC Symbol	protein_coding	ensembl_havana	-0.0090489	-0.0199633	0.89432	0.936013	0.187297	0.483523	0.304666	0.606912	FALSE	FALSE	FALSE	-20.6984	-24.2206
ENSG00000078061	X	47420516	47431307	1	ARAF	HGNC Symbol	protein_coding	ensembl_havana	-0.010903	-0.00261635	0.872833	0.921482	-0.172591	-0.0724624	0.344868	0.643613	FALSE	FALSE	FALSE	15.8296	27.696
ENSG00000078070	3	182733006	182833863	-1	MCCC1	HGNC Symbol	protein_coding	ensembl_havana	0.12243	0.0488792	0.0712219	0.150474	-0.0847938	-0.0405361	0.644501	0.846307	FALSE	FALSE	FALSE	-0.692589	-0.829312
ENSG00000078081	3	182840001	182881627	-1	LAMP3	HGNC Symbol	protein_coding	ensembl_havana	0.0824515	0.00221802	0.225341	0.368954	0.394726	0.00968131	0.0253692	0.168634	FALSE	FALSE	FALSE	4.78737	4.36485
ENSG00000078098	2	163027194	163101661	-1	FAP	HGNC Symbol	protein_coding	ensembl_havana	-0.00682843	-0.000475011	0.920152	0.951196	0.0409242	0.00611043	0.824014	0.934738	FALSE	FALSE	FALSE	-5.99321	-12.8638
ENSG00000078114	10	21068902	21463116	-1	NEBL	HGNC Symbol	protein_coding	ensembl_havana	-0.0123635	-0.0220832	0.855974	0.910638	-0.141203	-0.208735	0.440789	0.72372	FALSE	FALSE	FALSE	11.421	9.45222
ENSG00000078124	11	76571911	76737841	1	ACER3	HGNC Symbol	protein_coding	ensembl_havana	-0.324868	-0.297579	9.4542e-07	1.18409e-05	-0.432197	-0.360517	0.0134998	0.121388	FALSE	FALSE	FALSE	1.33038	1.2115
ENSG00000078140	4	39699664	39784412	1	UBE2K	HGNC Symbol	protein_coding	ensembl_havana	-0.059612	-0.120668	0.381096	0.539552	0.033609	0.0876291	0.855105	0.946752	FALSE	FALSE	FALSE	-0.563796	-0.7262
ENSG00000078142	18	39535171	39667794	1	PIK3C3	HGNC Symbol	protein_coding	ensembl_havana	-0.0701143	-0.0271161	0.302756	0.458304	0.110782	0.0602671	0.546105	0.789392	FALSE	FALSE	FALSE	-1.58002	-2.22256
ENSG00000078177	4	40058446	40159872	1	N4BP2	HGNC Symbol	protein_coding	ensembl_havana	0.224338	0.120177	0.000850269	0.0037397	0.25071	0.213575	0.166351	0.455677	FALSE	FALSE	FALSE	1.11755	1.77716
ENSG00000078237	12	4430371	4462338	1	C12orf5	HGNC Symbol	protein_coding	ensembl_havana	-0.151805	-0.0648645	0.0249941	0.0648033	-0.0379478	-0.0175947	0.836636	0.939681	FALSE	FALSE	FALSE	0.249977	0.271252
ENSG00000078246	12	2986389	3050306	1	TULP3	HGNC Symbol	protein_coding	ensembl_havana	0.00356017	0.00166258	0.958319	0.975434	-0.027778	-0.0198676	0.880044	0.957096	FALSE	FALSE	FALSE	-7.80245	-11.9499
ENSG00000078269	6	158402888	158520208	1	SYNJ2	HGNC Symbol	protein_coding	ensembl_havana	-0.178449	-0.368025	0.00826972	0.0257966	-0.271924	-0.801564	0.132178	0.403649	FALSE	FALSE	FALSE	1.52382	2.17802
ENSG00000078295	5	7396321	7830194	1	ADCY2	HGNC Symbol	protein_coding	ensembl_havana	0.162022	0.105394	0.0166517	0.0464298	0.340617	0.271544	0.0564367	0.257994	FALSE	FALSE	FALSE	2.10229	2.57645
ENSG00000078304	14	102228135	102394326	1	PPP2R5C	HGNC Symbol	protein_coding	ensembl_havana	-0.236996	-0.141094	0.000416345	0.00203757	-0.223555	-0.17627	0.218718	0.519654	FALSE	FALSE	FALSE	0.943287	1.2493
ENSG00000078328	16	6069095	7763340	1	RBFOX1	HGNC Symbol	protein_coding	ensembl_havana	-0.0492827	-0.107449	0.469123	0.62228	0.233134	0.673495	0.199102	0.496831	FALSE	FALSE	FALSE	-4.73054	-6.26806
ENSG00000078369	1	1716729	1822495	-1	GNB1	HGNC Symbol	protein_coding	ensembl_havana	-0.0323017	-0.131338	0.635279	0.75959	0.124345	0.626152	0.497736	0.761126	FALSE	FALSE	FALSE	-3.8495	-4.76746
ENSG00000078399	7	27202054	27210117	-1	HOXA9	HGNC Symbol	protein_coding	ensembl_havana	-0.0805706	-6.14828e-05	0.236137	0.381509	-0.171337	-0.000311899	0.348437	0.647167	FALSE	FALSE	FALSE	2.12654	5.07294
ENSG00000078401	6	12290596	12297427	1	EDN1	HGNC Symbol	protein_coding	ensembl_havana	0.0969885	0.103406	0.153536	0.277169	-0.00386212	-0.00384487	0.983263	0.99455	FALSE	FALSE	FALSE	-0.0398204	-0.0371822
ENSG00000078403	10	21823094	22032559	1	MLLT10	HGNC Symbol	protein_coding	ensembl_havana	0.31714	0.147556	1.75689e-06	1.98845e-05	0.468233	0.284545	0.00687806	0.0878915	FALSE	FALSE	FALSE	1.47642	1.92839
ENSG00000078487	7	99998449	100026615	-1	ZCWPW1	HGNC Symbol	protein_coding	ensembl_havana	-0.0406198	-0.00884982	0.550813	0.692691	-0.124049	-0.0458107	0.498768	0.761595	FALSE	FALSE	FALSE	3.05391	5.17646
ENSG00000078549	7	31092076	31151089	1	ADCYAP1R1	HGNC Symbol	protein_coding	ensembl_havana	0.201115	0.42793	0.0028554	0.0105017	0.20467	0.523528	0.261152	0.562771	FALSE	FALSE	FALSE	1.01768	1.22339
ENSG00000078579	8	16849678	16859690	-1	FGF20	HGNC Symbol	protein_coding	ensembl_havana	-0.170171	-0.00967524	0.0118535	0.0350355	-0.349706	-0.0292823	0.0497651	0.240997	FALSE	FALSE	FALSE	2.05503	3.02652
ENSG00000078589	X	78200829	78217451	1	P2RY10	HGNC Symbol	protein_coding	ensembl_havana	0.0550682	0.000447982	0.418508	0.575366	-0.128595	-0.0014583	0.483038	0.752309	FALSE	FALSE	FALSE	-2.3352	-3.25527
ENSG00000067704	1	220267444	220321380	1	IARS2	HGNC Symbol	protein_coding	ensembl_havana	-0.409718	-0.382196	3.11234e-10	2.24911e-08	-0.574525	-0.838621	0.000584109	0.030926	FALSE	TRUE	TRUE	1.40225	2.19422
ENSG00000078618	1	52254863	52344477	-1	NRD1	HGNC Symbol	protein_coding	ensembl_havana	-0.247653	-0.203116	0.000221429	0.00119271	-0.319758	-0.204603	0.0744188	0.297514	FALSE	FALSE	FALSE	1.29116	1.00732
ENSG00000078668	8	42249142	42263415	1	VDAC3	HGNC Symbol	protein_coding	ensembl_havana	-0.329277	-0.952964	6.58726e-07	8.71174e-06	-0.436494	-1.65977	0.0125023	0.116395	FALSE	FALSE	FALSE	1.32561	1.74169
ENSG00000078674	8	17780349	17885478	1	PCM1	HGNC Symbol	protein_coding	ensembl_havana	-0.101863	-0.107501	0.13381	0.24953	-0.195535	-0.29968	0.283497	0.586872	FALSE	FALSE	FALSE	1.91958	2.78769
ENSG00000068024	2	239969864	240323348	-1	HDAC4	HGNC Symbol	protein_coding	ensembl_havana	0.429346	0.199244	3.43652e-11	4.66733e-09	0.599479	0.439588	0.000288007	0.0261007	FALSE	TRUE	TRUE	1.39626	2.20628
ENSG00000078699	20	32077881	32237842	1	CBFA2T2	HGNC Symbol	protein_coding	ensembl_havana	0.362732	0.151281	3.51122e-08	7.88275e-07	0.470113	0.281405	0.00662716	0.0864636	FALSE	FALSE	FALSE	1.29603	1.86014
ENSG00000078725	9	121915736	122131745	-1	BRINP1	HGNC Symbol	protein_coding	ensembl_havana	0.00302878	0.00796319	0.964536	0.979172	0.240121	0.67884	0.185586	0.479763	FALSE	FALSE	FALSE	79.2798	85.2472
ENSG00000078747	20	32951041	33099198	1	ITCH	HGNC Symbol	protein_coding	ensembl_havana	-0.406376	-0.383066	4.46603e-10	2.83194e-08	-0.504783	-0.487742	0.00321524	0.0605509	FALSE	FALSE	FALSE	1.24216	1.27326
ENSG00000078795	5	137223657	137278436	1	PKD2L2	HGNC Symbol	protein_coding	ensembl_havana	-0.153477	-0.00173672	0.0234222	0.0614011	0.0576725	0.000819133	0.753881	0.900862	FALSE	FALSE	FALSE	-0.375773	-0.471654
ENSG00000078804	20	33292094	33301243	1	TP53INP2	HGNC Symbol	protein_coding	ensembl_havana	0.0907302	0.321942	0.181985	0.3157	-0.126649	-0.995204	0.489741	0.755091	FALSE	FALSE	FALSE	-1.39589	-3.09126
ENSG00000078808	1	1152288	1167411	-1	SDF4	HGNC Symbol	protein_coding	ensembl_havana	0.29491	0.134428	9.5049e-06	8.16228e-05	0.302832	0.255186	0.0920383	0.330706	FALSE	FALSE	FALSE	1.02686	1.89831
ENSG00000078814	20	33563206	33590240	1	MYH7B	HGNC Symbol	protein_coding	ensembl_havana	0.083524	0.0182262	0.219344	0.361644	0.0647753	0.0218255	0.724676	0.886863	FALSE	FALSE	FALSE	0.775529	1.19747
ENSG00000078898	20	31595406	31611515	1	BPIFB2	HGNC Symbol	protein_coding	ensembl_havana	-0.0711038	-0.000215469	0.295966	0.450537	-0.1617	-0.000467697	0.376611	0.671597	FALSE	FALSE	FALSE	2.27414	2.1706
ENSG00000078900	1	3569084	3652765	1	TP73	HGNC Symbol	protein_coding	ensembl_havana	0.0026554	1.85374e-05	0.968905	0.981929	-0.185478	-0.00166933	0.309472	0.610931	FALSE	FALSE	FALSE	-69.8493	-90.0521
ENSG00000078902	11	1295601	1330884	-1	TOLLIP	HGNC Symbol	protein_coding	ensembl_havana	0.0979483	0.178504	0.149488	0.271577	0.284733	0.723521	0.114221	0.372036	FALSE	FALSE	FALSE	2.90697	4.05324
ENSG00000078967	7	43966037	43995735	1	UBE2D4	HGNC Symbol	protein_coding	ensembl_havana	0.113716	0.0233531	0.0939765	0.188141	0.158884	0.0451622	0.385088	0.679843	FALSE	FALSE	FALSE	1.3972	1.93388
ENSG00000079101	18	596988	650334	1	CLUL1	HGNC Symbol	protein_coding	ensembl_havana	-0.019528	-0.00557017	0.774344	0.858228	-0.114411	-0.034434	0.53295	0.782071	FALSE	FALSE	FALSE	5.8588	6.18185
ENSG00000079102	8	92967203	93115514	-1	RUNX1T1	HGNC Symbol	protein_coding	ensembl_havana	0.291609	0.196167	1.20717e-05	0.000100118	0.348452	0.384388	0.0506467	0.243137	FALSE	FALSE	FALSE	1.19493	1.9595
ENSG00000079112	8	95139399	95229531	-1	CDH17	HGNC Symbol	protein_coding	ensembl_havana	-0.116157	-0.000366645	0.0870857	0.177188	0.071007	0.000270153	0.699361	0.875116	FALSE	FALSE	FALSE	-0.611301	-0.736823
ENSG00000079134	18	214520	268050	-1	THOC1	HGNC Symbol	protein_coding	ensembl_havana	0.112006	0.0410557	0.0990573	0.196432	0.0655182	0.0316726	0.721643	0.88507	FALSE	FALSE	FALSE	0.58495	0.771453
ENSG00000079150	2	179328391	179343327	-1	FKBP7	HGNC Symbol	protein_coding	ensembl_havana	-0.0859333	-0.00546308	0.206289	0.345469	0.179003	0.0120271	0.326962	0.627973	FALSE	FALSE	FALSE	-2.08304	-2.20153
ENSG00000079156	2	179059208	179264160	1	OSBPL6	HGNC Symbol	protein_coding	ensembl_havana	0.199282	0.10975	0.00312527	0.0113565	0.431902	0.286259	0.0135708	0.12154	FALSE	FALSE	FALSE	2.16729	2.60829
ENSG00000079215	5	36606457	36688436	1	SLC1A3	HGNC Symbol	protein_coding	ensembl_havana	0.0324084	0.554282	0.634161	0.758815	0.0368814	0.7899	0.841168	0.941093	FALSE	FALSE	FALSE	1.13802	1.42509
ENSG00000079246	2	216972187	217071026	1	XRCC5	HGNC Symbol	protein_coding	ensembl_havana	-0.345546	-0.9127	1.65222e-07	2.79007e-06	-0.354121	-1.08606	0.0467594	0.233334	FALSE	FALSE	FALSE	1.02481	1.18994
ENSG00000079257	3	158363611	158390482	-1	LXN	HGNC Symbol	protein_coding	ensembl_havana	-0.0172253	-0.00351079	0.800357	0.875619	-0.142469	-0.0307998	0.436662	0.720394	FALSE	FALSE	FALSE	8.27092	8.7729
ENSG00000079263	2	231067826	231223762	1	SP140	HGNC Symbol	protein_coding	ensembl_havana	0.0481262	0.00291143	0.479629	0.632221	-0.0478712	-0.00664238	0.794728	0.922265	FALSE	FALSE	FALSE	-0.994703	-2.28148
ENSG00000079277	1	47023090	47082515	-1	MKNK1	HGNC Symbol	protein_coding	ensembl_havana	0.389311	0.114964	2.65653e-09	1.04676e-07	0.361699	0.208657	0.041939	0.220804	FALSE	FALSE	FALSE	0.929074	1.81497
ENSG00000079308	2	218664512	218867718	-1	TNS1	HGNC Symbol	protein_coding	ensembl_havana	0.120141	0.107031	0.0767139	0.159977	-0.0766317	-0.0769486	0.67678	0.862832	FALSE	FALSE	FALSE	-0.637848	-0.718938
ENSG00000079313	19	1815248	1848452	-1	REXO1	HGNC Symbol	protein_coding	ensembl_havana	0.289924	0.202353	1.3623e-05	0.000111107	0.43593	0.334323	0.0126295	0.116995	FALSE	FALSE	FALSE	1.5036	1.65218
ENSG00000078687	17	76000249	76104916	1	TNRC6C	HGNC Symbol	protein_coding	ensembl_havana	0.430198	0.320531	3.11282e-11	4.34326e-09	0.558795	0.557162	0.000886761	0.0349036	FALSE	TRUE	TRUE	1.29893	1.73825
ENSG00000079335	1	100810584	100985833	1	CDC14A	HGNC Symbol	protein_coding	ensembl_havana	0.0767821	0.0173576	0.258972	0.408477	-0.0642308	-0.0212638	0.726902	0.888084	FALSE	FALSE	FALSE	-0.836533	-1.22504
ENSG00000079337	12	48128455	48164823	-1	RAPGEF3	HGNC Symbol	protein_coding	ensembl_havana	-0.0107608	-0.00825604	0.874479	0.922624	-0.00994369	-0.011381	0.956925	0.984619	FALSE	FALSE	FALSE	0.924066	1.3785
ENSG00000079385	19	43011456	43065386	-1	CEACAM1	HGNC Symbol	protein_coding	ensembl_havana	0.0464166	0.000659809	0.49539	0.646411	0.301514	0.0149276	0.0935331	0.33277	FALSE	FALSE	FALSE	6.49583	22.6242
ENSG00000079387	12	48436681	48500091	-1	SENP1	HGNC Symbol	protein_coding	ensembl_havana	0.143943	0.0300923	0.0336583	0.0827735	0.283622	0.108333	0.115702	0.375027	FALSE	FALSE	FALSE	1.97038	3.60001
ENSG00000079393	10	76854192	76868979	-1	DUSP13	HGNC Symbol	protein_coding	ensembl_havana	0.032303	0.00110108	0.635265	0.75959	0.0849499	0.00684103	0.64389	0.846109	FALSE	FALSE	FALSE	2.62978	6.21301
ENSG00000079432	19	42772689	42799949	1	CIC	HGNC Symbol	protein_coding	ensembl_havana	0.391088	0.327846	2.21674e-09	9.10955e-08	0.383898	0.392252	0.0300718	0.184071	FALSE	FALSE	FALSE	0.981617	1.19645
ENSG00000079435	19	42905659	42931578	-1	LIPE	HGNC Symbol	protein_coding	ensembl_havana	-0.0882671	-0.0464843	0.194187	0.330433	-0.172193	-0.0997704	0.345998	0.644369	FALSE	FALSE	FALSE	1.95082	2.14632
ENSG00000079459	8	11653082	11696818	1	FDFT1	HGNC Symbol	protein_coding	ensembl_havana	-0.360226	-0.408041	4.42632e-08	9.51641e-07	-0.430325	-0.710989	0.013955	0.1228	FALSE	FALSE	FALSE	1.1946	1.74244
ENSG00000079462	19	42801185	42807698	-1	PAFAH1B3	HGNC Symbol	protein_coding	ensembl_havana	0.0694402	0.0802831	0.307439	0.463543	0.0415925	0.0237037	0.821186	0.933573	FALSE	FALSE	FALSE	0.598969	0.295251
ENSG00000079482	X	67262186	67653755	-1	OPHN1	HGNC Symbol	protein_coding	ensembl_havana	0.235521	0.152672	0.000453355	0.00219181	0.184471	0.139865	0.312151	0.613375	FALSE	FALSE	FALSE	0.783247	0.916111
ENSG00000079557	4	74347400	74369691	1	AFM	HGNC Symbol	protein_coding	ensembl_havana	-0.0625241	-8.39762e-05	0.358227	0.515793	0.396891	0.000866382	0.0245054	0.165703	FALSE	FALSE	FALSE	-6.34781	-10.317
ENSG00000079616	16	29802040	29816706	1	KIF22	HGNC Symbol	protein_coding	ensembl_havana	-0.0365298	-0.00800148	0.591658	0.724939	-0.210683	-0.0547816	0.247096	0.548704	FALSE	FALSE	FALSE	5.76741	6.84644
ENSG00000079689	6	25652464	25702011	1	SCGN	HGNC Symbol	protein_coding	ensembl_havana	0.126958	0.0151505	0.0613007	0.133976	0.191034	0.0228648	0.294942	0.599101	FALSE	FALSE	FALSE	1.5047	1.50918
ENSG00000079691	6	25279306	25620758	1	LRRC16A	HGNC Symbol	protein_coding	ensembl_havana	0.261708	0.245734	9.2211e-05	0.000564527	0.356556	0.334361	0.0451641	0.229661	FALSE	FALSE	FALSE	1.36242	1.36066
ENSG00000079739	1	64058947	64125916	1	PGM1	HGNC Symbol	protein_coding	ensembl_havana	-0.151138	-0.0835914	0.0256456	0.0662056	-0.339271	-0.181861	0.057482	0.260404	FALSE	FALSE	FALSE	2.24477	2.17559
ENSG00000079785	2	15731302	15771235	1	DDX1	HGNC Symbol	protein_coding	ensembl_havana	-0.345934	-1.0298	1.59701e-07	2.71124e-06	-0.442004	-1.73488	0.0113142	0.111275	FALSE	FALSE	FALSE	1.27771	1.68467
ENSG00000079805	19	10828755	10944164	1	DNM2	HGNC Symbol	protein_coding	ensembl_havana	0.037379	0.0187461	0.583064	0.718328	-0.0465567	-0.031349	0.80025	0.923938	FALSE	FALSE	FALSE	-1.24553	-1.6723
ENSG00000079819	6	131160487	131384462	-1	EPB41L2	HGNC Symbol	protein_coding	ensembl_havana	0.105251	0.139669	0.121291	0.231139	0.0890284	0.164209	0.627997	0.838153	FALSE	FALSE	FALSE	0.84587	1.1757
ENSG00000079841	6	72596406	73112845	1	RIMS1	HGNC Symbol	protein_coding	ensembl_havana	0.0436194	0.0698045	0.52176	0.669227	0.0671422	0.103985	0.715026	0.881882	FALSE	FALSE	FALSE	1.53927	1.48967
ENSG00000079931	6	132617194	132722684	-1	MOXD1	HGNC Symbol	protein_coding	ensembl_havana	-0.180385	-0.0959538	0.00758568	0.024002	-0.202589	-0.134766	0.266138	0.568005	FALSE	FALSE	FALSE	1.12309	1.40449
ENSG00000079950	6	132767006	132834337	-1	STX7	HGNC Symbol	protein_coding	ensembl_havana	-0.332995	-0.186376	4.8358e-07	6.67187e-06	-0.268604	-0.202827	0.137153	0.4115	FALSE	FALSE	FALSE	0.806632	1.08827
ENSG00000079974	22	51205929	51222091	-1	RABL2B	HGNC Symbol	protein_coding	ensembl_havana	0.374563	0.0745087	1.14508e-08	3.2581e-07	0.440188	0.124757	0.0116948	0.112802	FALSE	FALSE	FALSE	1.1752	1.67439
ENSG00000079999	19	10596796	10614417	-1	KEAP1	HGNC Symbol	protein_coding	ensembl_havana	-0.247644	-0.12404	0.00022155	0.00119277	-0.266994	-0.132864	0.139615	0.414776	FALSE	FALSE	FALSE	1.07814	1.07114
ENSG00000080007	6	74104471	74127292	1	DDX43	HGNC Symbol	protein_coding	ensembl_havana	0.0457978	0.00290963	0.501163	0.651721	-0.393257	-0.023791	0.0259694	0.169647	FALSE	FALSE	FALSE	-8.58681	-8.17664
ENSG00000080031	19	55692616	55720874	-1	PTPRH	HGNC Symbol	protein_coding	ensembl_havana	-0.147557	-0.0283319	0.0294018	0.0740653	0.00190019	0.000551932	0.991765	0.997808	FALSE	FALSE	FALSE	-0.0128777	-0.019481
ENSG00000080166	13	95089558	95131936	-1	DCT	HGNC Symbol	protein_coding	ensembl_havana	0.13151	0.0133707	0.0525023	0.118271	0.501983	0.0638772	0.00341816	0.0619819	FALSE	FALSE	FALSE	3.81707	4.7774
ENSG00000080189	20	44978167	44993043	-1	SLC35C2	HGNC Symbol	protein_coding	ensembl_havana	0.198719	0.0354794	0.00321267	0.0116234	0.457177	0.118882	0.0085229	0.0975512	FALSE	FALSE	FALSE	2.30062	3.35072
ENSG00000080200	3	97595819	97663810	1	CRYBG3	HGNC Symbol	protein_coding	ensembl_havana	-0.221803	-0.217752	0.000976484	0.00420501	-0.392404	-0.492079	0.0263233	0.171347	FALSE	FALSE	FALSE	1.76916	2.25982
ENSG00000080224	3	96533425	97471304	1	EPHA6	HGNC Symbol	protein_coding	ensembl_havana	0.205893	0.257135	0.00224831	0.00856768	0.159958	0.31143	0.381841	0.677123	FALSE	FALSE	FALSE	0.776897	1.21115
ENSG00000080293	2	120197419	120282070	-1	SCTR	HGNC Symbol	protein_coding	ensembl_havana	-0.00819516	-0.000169416	0.90424	0.942666	-0.193198	-0.00845505	0.289402	0.593664	FALSE	FALSE	FALSE	23.5747	49.9072
ENSG00000080298	9	3218297	3526004	-1	RFX3	HGNC Symbol	protein_coding	ensembl_havana	0.218718	0.220769	0.00115319	0.00484397	0.267485	0.471815	0.138861	0.41407	FALSE	FALSE	FALSE	1.22297	2.13714
ENSG00000080345	2	152266397	152364527	1	RIF1	HGNC Symbol	protein_coding	ensembl_havana	-0.228685	-0.16771	0.000668259	0.00304839	-0.407144	-0.350505	0.0207368	0.151959	FALSE	FALSE	FALSE	1.78037	2.08994
ENSG00000080371	12	72148654	72184699	1	RAB21	HGNC Symbol	protein_coding	ensembl_havana	-0.258868	-0.109258	0.000110513	0.000658058	-0.29202	-0.121718	0.104853	0.354201	FALSE	FALSE	FALSE	1.12807	1.11405
ENSG00000080493	4	72053003	72437804	1	SLC4A4	HGNC Symbol	protein_coding	ensembl_havana	0.0873171	0.277019	0.199049	0.335971	-0.0382793	-0.102436	0.835228	0.939406	FALSE	FALSE	FALSE	-0.438394	-0.369782
ENSG00000080503	9	2015342	2193624	1	SMARCA2	HGNC Symbol	protein_coding	ensembl_havana	0.171816	0.159035	0.011048	0.0330422	0.146353	0.194026	0.424132	0.710963	FALSE	FALSE	FALSE	0.851797	1.22002
ENSG00000080511	19	10123925	10132955	1	RDH8	HGNC Symbol	protein_coding	ensembl_havana	0.00731888	1.38539e-05	0.914438	0.948258	0.0798187	0.000206037	0.664105	0.85717	FALSE	FALSE	FALSE	10.9058	14.8722
ENSG00000080546	6	109307640	109416022	-1	SESN1	HGNC Symbol	protein_coding	ensembl_havana	-0.0916568	-0.103334	0.177544	0.310274	0.024986	0.0351969	0.892027	0.96105	FALSE	FALSE	FALSE	-0.272604	-0.340614
ENSG00000080561	X	107068985	107170423	1	MID2	HGNC Symbol	protein_coding	ensembl_havana	-0.0499688	-0.0158284	0.46295	0.616902	0.0785788	0.0260688	0.669025	0.859106	FALSE	FALSE	FALSE	-1.57256	-1.64697
ENSG00000080572	X	106449862	106487473	1	PIH1D3	HGNC Symbol	protein_coding	ensembl_havana	-0.0810436	-0.00033741	0.233388	0.378601	-0.160382	-0.0016121	0.380565	0.675695	FALSE	FALSE	FALSE	1.97896	4.77788
ENSG00000080573	19	10070237	10121147	-1	COL5A3	HGNC Symbol	protein_coding	ensembl_havana	0.0257842	0.0364493	0.705005	0.810959	-0.174877	-0.25809	0.338417	0.638206	FALSE	FALSE	FALSE	-6.78232	-7.08081
ENSG00000080603	16	30709530	30755602	1	SRCAP	HGNC Symbol	protein_coding	ensembl_havana	0.371044	0.0216665	1.60563e-08	4.24693e-07	0.474871	0.0452292	0.00602691	0.0827373	FALSE	FALSE	FALSE	1.27982	2.08751
ENSG00000080608	9	2720469	2844241	-1	KIAA0020	HGNC Symbol	protein_coding	ensembl_havana	0.222436	0.138099	0.000943438	0.00408106	0.418073	0.313244	0.017261	0.138274	FALSE	FALSE	FALSE	1.87952	2.26826
ENSG00000080618	13	46627321	46679211	-1	CPB2	HGNC Symbol	protein_coding	ensembl_havana	-0.176423	-0.00164916	0.00904408	0.0278671	0.150027	0.00181686	0.412462	0.702328	FALSE	FALSE	FALSE	-0.850383	-1.10169
ENSG00000080644	15	78885394	78913637	-1	CHRNA3	HGNC Symbol	protein_coding	ensembl_havana	-0.0106437	-0.000537977	0.875833	0.92342	0.105044	0.00640681	0.567212	0.80225	FALSE	FALSE	FALSE	-9.86905	-11.9091
ENSG00000080709	5	113696642	113832337	1	KCNN2	HGNC Symbol	protein_coding	ensembl_havana	0.0414045	0.0247659	0.543136	0.686472	-0.0283139	-0.0272531	0.877747	0.956159	FALSE	FALSE	FALSE	-0.683835	-1.10043
ENSG00000080802	7	135046547	135194875	-1	CNOT4	HGNC Symbol	protein_coding	ensembl_havana	0.232515	0.0660471	0.000538459	0.0025404	0.445848	0.193588	0.010543	0.108066	FALSE	FALSE	FALSE	1.9175	2.93106
ENSG00000080815	14	73603126	73690399	1	PSEN1	HGNC Symbol	protein_coding	ensembl_havana	-0.252567	-0.319529	0.000163936	0.000920907	-0.407858	-0.508414	0.0204936	0.151185	FALSE	FALSE	FALSE	1.61485	1.59114
ENSG00000080819	3	98239976	98312567	-1	CPOX	HGNC Symbol	protein_coding	ensembl_havana	-0.15816	-0.184627	0.0194652	0.0528884	-0.215229	-0.287954	0.236807	0.539308	FALSE	FALSE	FALSE	1.36083	1.55966
ENSG00000080822	3	98216756	98241910	-1	CLDND1	HGNC Symbol	protein_coding	ensembl_havana	-0.203198	-2.29942	0.00257455	0.00961814	-0.366908	-3.37934	0.0388629	0.212256	FALSE	FALSE	FALSE	1.80567	1.46965
ENSG00000079332	10	71907045	71930279	-1	SAR1A	HGNC Symbol	protein_coding	ensembl_havana	-0.416795	-0.323199	1.42934e-10	1.28647e-08	-0.56672	-0.548366	0.000720433	0.033188	FALSE	TRUE	TRUE	1.35971	1.69668
ENSG00000080824	14	102547075	102606036	-1	HSP90AA1	HGNC Symbol	protein_coding	ensembl_havana	0.0112442	0.452017	0.86889	0.918737	0.282792	13.2611	0.116818	0.377369	FALSE	FALSE	FALSE	25.1501	29.3375
ENSG00000080839	20	35624752	35724398	-1	RBL1	HGNC Symbol	protein_coding	ensembl_havana	0.143267	0.0220205	0.0345099	0.0844771	0.145135	0.0378136	0.428037	0.712899	FALSE	FALSE	FALSE	1.01304	1.7172
ENSG00000068354	X	48397845	48420997	1	TBC1D25	HGNC Symbol	protein_coding	ensembl_havana	0.356958	0.0932584	5.96909e-08	1.20833e-06	0.565333	0.236917	0.000747379	0.0335807	FALSE	TRUE	TRUE	1.58375	2.54043
ENSG00000080854	11	133778459	133826880	-1	IGSF9B	HGNC Symbol	protein_coding	ensembl_havana	0.351961	0.31419	9.36818e-08	1.73838e-06	0.316029	0.696655	0.0780554	0.304103	FALSE	FALSE	FALSE	0.89791	2.2173
ENSG00000080910	1	196788898	196928356	1	CFHR2	HGNC Symbol	protein_coding	ensembl_havana	NA	0	NA	NA	NA	0	NA	NA	#VALUE!	#VALUE!	#VALUE!	#VALUE!	#DIV/0!
ENSG00000080986	18	2571510	2616634	1	NDC80	HGNC Symbol	protein_coding	ensembl_havana	0.0375832	0.00114236	0.581008	0.716854	-0.041263	-0.00322949	0.822581	0.934134	FALSE	FALSE	FALSE	-1.09791	-2.82703
ENSG00000081014	15	51200869	51298097	1	AP4E1	HGNC Symbol	protein_coding	ensembl_havana	-0.101728	-0.0202556	0.134328	0.250326	0.141401	0.0283154	0.440143	0.723316	FALSE	FALSE	FALSE	-1.38999	-1.39791
ENSG00000081019	1	114304454	114355098	-1	RSBN1	HGNC Symbol	protein_coding	ensembl_havana	-0.0756059	-0.0307116	0.266361	0.417211	0.0803414	0.0465692	0.662035	0.856441	FALSE	FALSE	FALSE	-1.06263	-1.51634
ENSG00000081026	1	113933371	114228545	1	MAGI3	HGNC Symbol	protein_coding	ensembl_havana	0.0148851	0.0115325	0.82702	0.893239	0.4679	0.404688	0.00692332	0.0878915	FALSE	FALSE	FALSE	31.4341	35.0911
ENSG00000081041	4	74962752	74965010	-1	CXCL2	HGNC Symbol	protein_coding	ensembl_havana	0.0495633	0.0535205	0.466593	0.620332	0.34142	0.282201	0.0558202	0.256611	FALSE	FALSE	FALSE	6.88857	5.27276
ENSG00000081051	4	74296855	74321891	1	AFP	HGNC Symbol	protein_coding	ensembl_havana	-0.297479	-0.00529717	7.87481e-06	6.99131e-05	-0.210454	-0.0136949	0.247621	0.549003	FALSE	FALSE	FALSE	0.707457	2.58533
ENSG00000081052	2	227867427	228028829	-1	COL4A4	HGNC Symbol	protein_coding	ensembl_havana	-0.0292112	-0.00344929	0.667989	0.784559	-0.165309	-0.0262426	0.365906	0.662145	FALSE	FALSE	FALSE	5.65911	7.60811
ENSG00000081059	5	133450402	133487556	1	TCF7	HGNC Symbol	protein_coding	ensembl_havana	0.0315914	0.000898302	0.642737	0.765211	-0.148827	-0.00742511	0.416253	0.704841	FALSE	FALSE	FALSE	-4.711	-8.26571
ENSG00000081087	6	108362613	108487058	-1	OSTM1	HGNC Symbol	protein_coding	ensembl_havana	-0.289805	-0.14818	1.37391e-05	0.000111959	-0.45637	-0.256999	0.00865504	0.0982819	FALSE	FALSE	FALSE	1.57475	1.73437
ENSG00000081138	18	63417488	63548638	1	CDH7	HGNC Symbol	protein_coding	ensembl_havana	-0.0315031	-0.00615732	0.643667	0.765846	0.0898963	0.0212931	0.624636	0.836193	FALSE	FALSE	FALSE	-2.85357	-3.45818
ENSG00000081148	3	100941390	101039404	-1	IMPG2	HGNC Symbol	protein_coding	ensembl_havana	0.206816	0.01377	0.00214562	0.00824245	0.270224	0.0379028	0.134709	0.407909	FALSE	FALSE	FALSE	1.30659	2.75256
ENSG00000081154	3	101292939	101313281	1	PCNP	HGNC Symbol	protein_coding	ensembl_havana	-0.369914	-1.03126	1.78809e-08	4.6241e-07	-0.405018	-1.33602	0.0214763	0.154417	FALSE	FALSE	FALSE	1.0949	1.29552
ENSG00000081177	14	69658228	69709075	1	EXD2	HGNC Symbol	protein_coding	ensembl_havana	0.0745391	0.024757	0.273186	0.425064	0.327085	0.170324	0.0676567	0.283723	FALSE	FALSE	FALSE	4.3881	6.87985
ENSG00000081181	14	68086515	68118437	1	ARG2	HGNC Symbol	protein_coding	ensembl_havana	0.0287259	0.026809	0.673185	0.78838	-0.0541865	-0.0599589	0.768341	0.908482	FALSE	FALSE	FALSE	-1.88633	-2.23652
ENSG00000081189	5	88013975	88199922	-1	MEF2C	HGNC Symbol	protein_coding	ensembl_havana	0.0419573	0.389718	0.537761	0.68204	0.0713125	0.819166	0.698128	0.874348	FALSE	FALSE	FALSE	1.69964	2.10195
ENSG00000081237	1	198607801	198726545	1	PTPRC	HGNC Symbol	protein_coding	ensembl_havana	-0.169505	-0.0745367	0.0121935	0.0358687	-0.070377	-0.0658267	0.701907	0.876362	FALSE	FALSE	FALSE	0.41519	0.883145
ENSG00000081248	1	201008642	201081694	-1	CACNA1S	HGNC Symbol	protein_coding	ensembl_havana	0.0195733	0.00109063	0.773835	0.857876	-0.0626302	-0.00363955	0.733458	0.89128	FALSE	FALSE	FALSE	-3.19978	-3.3371
ENSG00000081277	1	201252580	201302121	1	PKP1	HGNC Symbol	protein_coding	ensembl_havana	0.0409024	0.00205723	0.548042	0.69037	0.229849	0.0153231	0.205685	0.504732	FALSE	FALSE	FALSE	5.61946	7.44843
ENSG00000081307	3	132373290	132396941	1	UBA5	HGNC Symbol	protein_coding	ensembl_havana	-0.141983	-0.0739163	0.0361769	0.0878392	-0.21472	-0.136113	0.237944	0.539341	FALSE	FALSE	FALSE	1.51229	1.84145
ENSG00000081320	2	196998290	197041227	-1	STK17B	HGNC Symbol	protein_coding	ensembl_havana	0.0398998	0.0217018	0.557902	0.698654	0.0910529	0.0819021	0.620168	0.833384	FALSE	FALSE	FALSE	2.28204	3.77398
ENSG00000081377	9	99252523	99382112	-1	CDC14B	HGNC Symbol	protein_coding	ensembl_havana	-0.0264433	-0.0195487	0.697828	0.805795	-0.0759642	-0.0808628	0.679446	0.865048	FALSE	FALSE	FALSE	2.87272	4.13648
ENSG00000081386	9	99518147	99540411	-1	ZNF510	HGNC Symbol	protein_coding	ensembl_havana	0.111186	0.0350767	0.10157	0.200646	0.142356	0.0633149	0.437031	0.720544	FALSE	FALSE	FALSE	1.28033	1.80504
ENSG00000081479	2	169983619	170219195	-1	LRP2	HGNC Symbol	protein_coding	ensembl_havana	-0.113644	-0.226242	0.0941883	0.188534	-0.167454	-0.350381	0.359632	0.656779	FALSE	FALSE	FALSE	1.4735	1.5487
ENSG00000081665	19	19896648	19932560	-1	ZNF506	HGNC Symbol	protein_coding	ensembl_havana	0.0127039	0.00437948	0.852052	0.908356	0.121604	0.0535899	0.507335	0.766363	FALSE	FALSE	FALSE	9.57214	12.2366
ENSG00000081692	1	227918126	227923112	-1	JMJD4	HGNC Symbol	protein_coding	ensembl_havana	-0.0420066	-0.00768836	0.537283	0.681569	-0.022928	-0.00492595	0.900875	0.963748	FALSE	FALSE	FALSE	0.545819	0.640703
ENSG00000081721	1	161719548	161727028	1	DUSP12	HGNC Symbol	protein_coding	ensembl_havana	-0.194528	-0.0816441	0.00393599	0.0137871	-0.128257	-0.0736489	0.484199	0.75306	FALSE	FALSE	FALSE	0.659327	0.902072
ENSG00000080845	20	34894258	35157040	1	DLGAP4	HGNC Symbol	protein_coding	ensembl_havana	0.380713	0.523362	6.28163e-09	2.04929e-07	0.574655	0.962693	0.000582046	0.030926	FALSE	TRUE	TRUE	1.50942	1.83944
ENSG00000081791	5	141303373	141321612	1	KIAA0141	HGNC Symbol	protein_coding	ensembl_havana	0.239688	0.0956847	0.000355897	0.00178461	0.357984	0.196572	0.0442496	0.227175	FALSE	FALSE	FALSE	1.49354	2.05437
ENSG00000081800	7	122753585	122840040	-1	SLC13A1	HGNC Symbol	protein_coding	ensembl_havana	0.00803408	3.0536e-05	0.906114	0.943817	-0.0184184	-9.69825e-05	0.920302	0.972174	FALSE	FALSE	FALSE	-2.29254	-3.17601
ENSG00000081803	7	121958481	122526813	-1	CADPS2	HGNC Symbol	protein_coding	ensembl_havana	-0.188341	-0.515154	0.00527335	0.0176177	-0.0245409	-0.0796949	0.89394	0.961448	FALSE	FALSE	FALSE	0.1303	0.154701
ENSG00000081818	5	140501581	140505201	1	PCDHB4	HGNC Symbol	protein_coding	ensembl_havana	-0.0447717	-0.0112188	0.510811	0.660681	0.175741	0.0699152	0.335997	0.636029	FALSE	FALSE	FALSE	-3.92527	-6.23198
ENSG00000081842	5	140207563	140391929	1	PCDHA6	HGNC Symbol	protein_coding	ensembl_havana	0.161992	0.0220211	0.016672	0.0464574	0.263008	0.0491603	0.14585	0.425409	FALSE	FALSE	FALSE	1.62359	2.23242
ENSG00000081853	5	140718539	140892546	1	PCDHGA2	HGNC Symbol	protein_coding	ensembl_havana	0.190403	0.0187807	0.00478811	0.0162431	0.423321	0.077018	0.0157729	0.132407	FALSE	FALSE	FALSE	2.22329	4.10092
ENSG00000081870	1	54382247	54411602	-1	HSPB11	HGNC Symbol	protein_coding	ensembl_havana	-0.2261	-0.0584151	0.000771595	0.00343389	-0.426765	-0.137296	0.0148556	0.127606	FALSE	FALSE	FALSE	1.88751	2.35035
ENSG00000081913	18	60382672	60647666	1	PHLPP1	HGNC Symbol	protein_coding	ensembl_havana	-0.0803108	-0.136793	0.237656	0.383349	-0.321344	-0.547617	0.0729128	0.294955	FALSE	FALSE	FALSE	4.00125	4.00324
ENSG00000081923	18	55313658	55470333	-1	ATP8B1	HGNC Symbol	protein_coding	ensembl_havana	0.154737	0.0278626	0.0222947	0.0590681	0.123399	0.0541149	0.501037	0.763074	FALSE	FALSE	FALSE	0.797479	1.9422
ENSG00000081985	1	67773047	67862583	1	IL12RB2	HGNC Symbol	protein_coding	ensembl_havana	0.277733	0.107478	3.19331e-05	0.000229377	0.31063	0.14382	0.0835635	0.315468	FALSE	FALSE	FALSE	1.11845	1.33814
ENSG00000082014	7	150935850	150974982	-1	SMARCD3	HGNC Symbol	protein_coding	ensembl_havana	0.159255	0.124094	0.018628	0.0509027	0.24149	0.195261	0.183014	0.476485	FALSE	FALSE	FALSE	1.51637	1.57349
ENSG00000082068	5	37379314	37753537	1	WDR70	HGNC Symbol	protein_coding	ensembl_havana	0.138225	0.0275142	0.0414575	0.0979413	0.110351	0.0243145	0.547678	0.790869	FALSE	FALSE	FALSE	0.798344	0.88371
ENSG00000082074	5	39105338	39274630	-1	FYB	HGNC Symbol	protein_coding	ensembl_havana	-0.117599	-0.041596	0.0832098	0.170881	0.0863022	0.0812625	0.638603	0.843379	FALSE	FALSE	FALSE	-0.73387	-1.95362
ENSG00000082126	2	202509593	202563417	-1	MPP4	HGNC Symbol	protein_coding	ensembl_havana	0.123888	0.0111561	0.0678934	0.145091	0.470483	0.031646	0.00657864	0.0863742	FALSE	FALSE	FALSE	3.79764	2.83666
ENSG00000082146	2	202252581	202345569	1	STRADB	HGNC Symbol	protein_coding	ensembl_havana	-0.019346	-0.0121434	0.776391	0.859515	-0.177261	-0.111754	0.331768	0.632593	FALSE	FALSE	FALSE	9.16266	9.20284
ENSG00000082153	2	201675317	201688569	1	BZW1	HGNC Symbol	protein_coding	ensembl_havana	-0.318227	-0.511982	1.61189e-06	1.85726e-05	-0.280026	-0.597595	0.120594	0.384578	FALSE	FALSE	FALSE	0.879958	1.16722
ENSG00000082175	11	100900355	101001255	-1	PGR	HGNC Symbol	protein_coding	ensembl_havana	-0.0834411	-0.00291794	0.219803	0.362116	-0.42936	-0.0210079	0.0141943	0.124039	FALSE	FALSE	FALSE	5.14567	7.19958
ENSG00000082196	5	34019553	34043937	-1	C1QTNF3	HGNC Symbol	protein_coding	ensembl_havana	0.0107003	0.00258673	0.875178	0.923014	-0.328837	-0.0783979	0.0661131	0.280207	FALSE	FALSE	FALSE	-30.7315	-30.3077
ENSG00000082212	18	48405419	48474691	1	ME2	HGNC Symbol	protein_coding	ensembl_havana	-0.178497	-0.0571285	0.00825219	0.0257545	0.139135	0.0506392	0.44758	0.728729	FALSE	FALSE	FALSE	-0.779478	-0.886409
ENSG00000082213	5	31532373	31555165	1	C5orf22	HGNC Symbol	protein_coding	ensembl_havana	-0.292342	-0.178971	1.14502e-05	9.57936e-05	-0.178666	-0.12397	0.327887	0.628779	FALSE	FALSE	FALSE	0.611154	0.692679
ENSG00000082258	2	135675805	135716912	1	CCNT2	HGNC Symbol	protein_coding	ensembl_havana	0.0127613	0.00622516	0.851392	0.908141	0.0633617	0.0312435	0.73046	0.890033	FALSE	FALSE	FALSE	4.96513	5.01891
ENSG00000082269	6	71122644	71270877	1	FAM135A	HGNC Symbol	protein_coding	ensembl_havana	0.0554552	0.0278843	0.415241	0.572488	0.115722	0.0852555	0.528236	0.779507	FALSE	FALSE	FALSE	2.08676	3.05748
ENSG00000082293	6	70576463	70919679	1	COL19A1	HGNC Symbol	protein_coding	ensembl_havana	-0.161431	-0.0448783	0.0170576	0.0472929	-0.158813	-0.0509991	0.385302	0.680059	FALSE	FALSE	FALSE	0.983784	1.13639
ENSG00000082397	18	5392383	5630699	-1	EPB41L3	HGNC Symbol	protein_coding	ensembl_havana	-0.159266	-0.261963	0.0186199	0.0509024	-0.112687	-0.210686	0.53918	0.785528	FALSE	FALSE	FALSE	0.707541	0.804258
ENSG00000082438	2	165510134	165700189	-1	COBLL1	HGNC Symbol	protein_coding	ensembl_havana	0.0145019	0.0030907	0.831406	0.896255	-0.240176	-0.043538	0.185482	0.479763	FALSE	FALSE	FALSE	-16.5617	-14.0868
ENSG00000082458	X	69664711	69725337	1	DLG3	HGNC Symbol	protein_coding	ensembl_havana	0.0347184	0.0493085	0.610179	0.740349	0.221483	0.419751	0.22313	0.525291	FALSE	FALSE	FALSE	6.37941	8.51277
ENSG00000082482	1	215179118	215410436	1	KCNK2	HGNC Symbol	protein_coding	ensembl_havana	-0.0896465	-0.0399881	0.187282	0.322146	-0.0155305	-0.00927498	0.932768	0.975908	FALSE	FALSE	FALSE	0.173241	0.231944
ENSG00000082497	1	210406144	210419976	1	SERTAD4	HGNC Symbol	protein_coding	ensembl_havana	-0.274904	-0.0827488	3.86935e-05	0.000270629	-0.236746	-0.0855974	0.192031	0.487711	FALSE	FALSE	FALSE	0.861194	1.03442
ENSG00000082512	1	211499957	211548288	1	TRAF5	HGNC Symbol	protein_coding	ensembl_havana	0.160029	0.0364024	0.0180555	0.0496074	0.317835	0.0825567	0.0762774	0.301101	FALSE	FALSE	FALSE	1.98611	2.26789
ENSG00000082515	5	154320630	154348971	1	MRPL22	HGNC Symbol	protein_coding	ensembl_havana	-0.100061	-0.0125951	0.140864	0.260004	-0.0138505	-0.00160485	0.940027	0.978212	FALSE	FALSE	FALSE	0.138421	0.127419
ENSG00000082516	5	154266976	154317769	-1	GEMIN5	HGNC Symbol	protein_coding	ensembl_havana	0.0824279	0.0177384	0.225474	0.369045	0.339372	0.0978347	0.0574031	0.260197	FALSE	FALSE	FALSE	4.1172	5.51543
ENSG00000082556	8	54138284	54164257	-1	OPRK1	HGNC Symbol	protein_coding	ensembl_havana	-0.000886875	-0.000323671	0.989612	0.993556	0.142959	0.0741162	0.43507	0.719219	FALSE	FALSE	FALSE	-161.194	-228.986
ENSG00000082641	17	46125691	46138849	1	NFE2L1	HGNC Symbol	protein_coding	ensembl_havana	-0.0665927	-0.140387	0.327746	0.48451	-0.0944017	-0.268392	0.607307	0.82594	FALSE	FALSE	FALSE	1.4176	1.91181
ENSG00000082684	3	122628041	122747452	-1	SEMA5B	HGNC Symbol	protein_coding	ensembl_havana	0.289453	0.0930506	1.40886e-05	0.000114224	0.445633	0.154766	0.0105848	0.108327	FALSE	FALSE	FALSE	1.53957	1.66324
ENSG00000082701	3	119540170	119813264	-1	GSK3B	HGNC Symbol	protein_coding	ensembl_havana	0.0673069	0.0916646	0.322574	0.478933	0.138036	0.275216	0.45121	0.731625	FALSE	FALSE	FALSE	2.05084	3.00242
ENSG00000082781	3	124480795	124620265	-1	ITGB5	HGNC Symbol	protein_coding	ensembl_havana	-0.0205867	-0.00781095	0.762466	0.850426	-0.300575	-0.230191	0.0946103	0.334027	FALSE	FALSE	FALSE	14.6004	29.4703
ENSG00000082805	12	1099675	1605099	1	ERC1	HGNC Symbol	protein_coding	ensembl_havana	0.365798	0.247708	2.63773e-08	6.32988e-07	0.262924	0.252596	0.145982	0.425628	FALSE	FALSE	FALSE	0.718768	1.01973
ENSG00000082898	2	61704984	61765761	-1	XPO1	HGNC Symbol	protein_coding	ensembl_havana	-0.0469926	-0.0674725	0.490049	0.641672	0.28492	0.694165	0.113972	0.37155	FALSE	FALSE	FALSE	-6.06308	-10.2881
ENSG00000082929	4	5526296	5529528	1	C4orf6	HGNC Symbol	protein_coding	ensembl_havana	0.0539044	0.000389542	0.428426	0.58473	0.198144	0.00152775	0.276993	0.579396	FALSE	FALSE	FALSE	3.67584	3.92192
ENSG00000070182	14	65213002	65346601	-1	SPTB	HGNC Symbol	protein_coding	ensembl_havana	0.300944	0.215221	6.09317e-06	5.61522e-05	0.561675	0.460552	0.000822788	0.0340053	FALSE	TRUE	TRUE	1.86638	2.1399
ENSG00000083067	9	73143979	74061820	-1	TRPM3	HGNC Symbol	protein_coding	ensembl_havana	0.0156133	0.00604583	0.818701	0.887173	0.433984	0.216101	0.013077	0.119656	FALSE	FALSE	FALSE	27.7959	35.7438
ENSG00000083093	16	23614488	23652631	-1	PALB2	HGNC Symbol	protein_coding	ensembl_havana	0.00689774	0.00116474	0.919344	0.950772	0.0467047	0.00991623	0.799628	0.923756	FALSE	FALSE	FALSE	6.77102	8.51368
ENSG00000083097	6	83777385	83881069	1	DOPEY1	HGNC Symbol	protein_coding	ensembl_havana	0.0751763	0.0621585	0.269095	0.420496	0.0994666	0.0848648	0.588075	0.814364	FALSE	FALSE	FALSE	1.32311	1.3653
ENSG00000083099	6	90277863	90348472	-1	LYRM2	HGNC Symbol	protein_coding	ensembl_havana	-0.321555	-0.105883	1.2357e-06	1.47805e-05	-0.358508	-0.163718	0.0439176	0.226321	FALSE	FALSE	FALSE	1.11492	1.54621
ENSG00000083123	6	80816364	81055987	1	BCKDHB	HGNC Symbol	protein_coding	ensembl_havana	-0.11569	-0.0672338	0.0883718	0.179252	-0.0807954	-0.0481546	0.660239	0.8555	FALSE	FALSE	FALSE	0.698378	0.716226
ENSG00000083168	8	41786997	41909508	-1	KAT6A	HGNC Symbol	protein_coding	ensembl_havana	0.194544	0.0992369	0.00393291	0.0137789	0.212255	0.142246	0.243504	0.54545	FALSE	FALSE	FALSE	1.09104	1.4334
ENSG00000083223	9	88902648	88969369	-1	ZCCHC6	HGNC Symbol	protein_coding	ensembl_havana	0.0679626	0.0215522	0.317871	0.474047	0.103627	0.0611034	0.572478	0.805708	FALSE	FALSE	FALSE	1.52477	2.83513
ENSG00000083290	17	19674142	19771249	-1	ULK2	HGNC Symbol	protein_coding	ensembl_havana	0.0322344	0.0225413	0.635983	0.760052	-0.0020069	-0.00180431	0.991302	0.997635	FALSE	FALSE	FALSE	-0.0622596	-0.0800447
ENSG00000083307	8	102504660	102681954	1	GRHL2	HGNC Symbol	protein_coding	ensembl_havana	0.0673721	0.000359822	0.322104	0.47857	0.0179173	0.000144319	0.922464	0.97314	FALSE	FALSE	FALSE	0.265945	0.401084
ENSG00000083312	5	72112139	72212560	1	TNPO1	HGNC Symbol	protein_coding	ensembl_havana	-0.122874	-0.119912	0.070194	0.148861	-0.226671	-0.270204	0.212199	0.513143	FALSE	FALSE	FALSE	1.84473	2.25334
ENSG00000083444	1	11994262	12035595	1	PLOD1	HGNC Symbol	protein_coding	ensembl_havana	0.119856	0.0964712	0.0774199	0.161256	0.323154	0.458047	0.0712223	0.290876	FALSE	FALSE	FALSE	2.69618	4.74801
ENSG00000083454	17	3575493	3599698	-1	P2RX5	HGNC Symbol	protein_coding	ensembl_havana	0.144158	0.0206784	0.0333902	0.0822407	0.417244	0.0732267	0.0175065	0.139283	FALSE	FALSE	FALSE	2.89434	3.54121
ENSG00000083457	17	3617922	3704537	-1	ITGAE	HGNC Symbol	protein_coding	ensembl_havana	-0.187611	-0.0148738	0.00545553	0.0181346	-0.190818	-0.0194596	0.295498	0.599364	FALSE	FALSE	FALSE	1.0171	1.30831
ENSG00000083520	13	73329540	73356234	-1	DIS3	HGNC Symbol	protein_coding	ensembl_havana	-0.215571	-0.0607806	0.00136334	0.00558461	-0.188445	-0.0594705	0.301659	0.605038	FALSE	FALSE	FALSE	0.874165	0.978446
ENSG00000083535	13	73356197	73590591	1	PIBF1	HGNC Symbol	protein_coding	ensembl_havana	0.0256782	0.0103188	0.706161	0.81181	0.130378	0.0772349	0.476942	0.749611	FALSE	FALSE	FALSE	5.07737	7.48484
ENSG00000083544	13	60970591	61148012	1	TDRD3	HGNC Symbol	protein_coding	ensembl_havana	-0.016053	-0.00662062	0.813686	0.88501	-0.15969	-0.064556	0.382648	0.677781	FALSE	FALSE	FALSE	9.94767	9.75075
ENSG00000083635	13	45513384	45563618	-1	NUFIP1	HGNC Symbol	protein_coding	ensembl_havana	-0.216372	-0.0511456	0.00130679	0.00538866	0.0161973	0.00312958	0.929888	0.975472	FALSE	FALSE	FALSE	-0.0748589	-0.0611896
ENSG00000083642	13	33160564	33352157	1	PDS5B	HGNC Symbol	protein_coding	ensembl_havana	0.0849526	0.098423	0.211534	0.351974	0.320296	0.468689	0.0739052	0.296649	FALSE	FALSE	FALSE	3.77029	4.76199
ENSG00000083720	5	41730167	41870621	-1	OXCT1	HGNC Symbol	protein_coding	ensembl_havana	-0.198068	-0.780519	0.00331648	0.0119471	-0.0910684	-0.544058	0.620109	0.833384	FALSE	FALSE	FALSE	0.459784	0.697047
ENSG00000083750	X	55744172	55785207	1	RRAGB	HGNC Symbol	protein_coding	ensembl_havana	-0.118438	-0.0909717	0.0810171	0.167257	-0.133545	-0.15336	0.466209	0.743174	FALSE	FALSE	FALSE	1.12755	1.6858
ENSG00000083782	12	91357456	91398803	-1	EPYC	HGNC Symbol	protein_coding	ensembl_havana	0.0363959	7.07513e-05	0.593019	0.725875	0.121608	0.000316358	0.50732	0.766363	FALSE	FALSE	FALSE	3.34126	4.4714
ENSG00000083799	16	50775961	50835846	1	CYLD	HGNC Symbol	protein_coding	ensembl_havana	-0.209364	-0.128912	0.00188383	0.0073578	-0.130688	-0.11481	0.475886	0.749191	FALSE	FALSE	FALSE	0.624215	0.890606
ENSG00000083807	19	58990879	59023780	-1	SLC27A5	HGNC Symbol	protein_coding	ensembl_havana	0.0996817	0.00686131	0.142382	0.261981	0.215605	0.0225071	0.235969	0.539308	FALSE	FALSE	FALSE	2.16293	3.28029
ENSG00000082996	3	149530495	149679926	1	RNF13	HGNC Symbol	protein_coding	ensembl_havana	-0.325371	-1.28547	9.07464e-07	1.14103e-05	-0.556576	-1.82214	0.000939013	0.0364224	FALSE	TRUE	TRUE	1.71059	1.41748
ENSG00000083814	19	58231119	58238992	-1	ZNF671	HGNC Symbol	protein_coding	ensembl_havana	0.0190303	0.00451431	0.779947	0.862106	0.0894525	0.0288648	0.626354	0.837046	FALSE	FALSE	FALSE	4.70054	6.39406
ENSG00000083817	19	58082934	58090295	-1	ZNF416	HGNC Symbol	protein_coding	ensembl_havana	0.114804	0.0167459	0.0908543	0.183317	0.214272	0.0488574	0.238949	0.540306	FALSE	FALSE	FALSE	1.86642	2.91757
ENSG00000070444	17	2287354	2304412	-1	MNT	HGNC Symbol	protein_coding	ensembl_havana	0.406025	0.129734	4.63783e-10	2.91195e-08	0.526823	0.264367	0.0019499	0.0485705	FALSE	TRUE	TRUE	1.29751	2.03776
ENSG00000083838	19	58985384	58992597	1	ZNF446	HGNC Symbol	protein_coding	ensembl_havana	0.234988	0.0331441	0.000467483	0.00225102	0.242482	0.03503	0.181168	0.474842	FALSE	FALSE	FALSE	1.03189	1.0569
ENSG00000072071	19	14260750	14316999	-1	LPHN1	HGNC Symbol	protein_coding	ensembl_havana	0.361024	1.03964	4.11263e-08	8.92934e-07	0.562775	2.1267	0.000799444	0.0339755	FALSE	TRUE	TRUE	1.55883	2.04562
ENSG00000083845	19	58897767	58906173	1	RPS5	HGNC Symbol	protein_coding	ensembl_havana	-0.0828505	-0.134984	0.223096	0.366155	-0.186371	-0.513252	0.307107	0.608766	FALSE	FALSE	FALSE	2.24948	3.80233
ENSG00000083857	4	187508937	187647876	-1	FAT1	HGNC Symbol	protein_coding	ensembl_havana	-0.0761098	-0.0901824	0.263178	0.413646	-0.230367	-0.257177	0.204638	0.503287	FALSE	FALSE	FALSE	3.02677	2.85174
ENSG00000083896	4	69176105	69215807	-1	YTHDC1	HGNC Symbol	protein_coding	ensembl_havana	-0.112917	-0.0797161	0.0963239	0.192206	-0.269137	-0.256971	0.136346	0.410293	FALSE	FALSE	FALSE	2.38348	3.22357
ENSG00000083937	3	87276421	87304698	1	CHMP2B	HGNC Symbol	protein_coding	ensembl_havana	-0.433777	-0.506526	2.04841e-11	3.24191e-09	-0.47364	-0.714754	0.00617758	0.083613	FALSE	FALSE	FALSE	1.0919	1.41109
ENSG00000084070	1	40810522	40888998	1	SMAP2	HGNC Symbol	protein_coding	ensembl_havana	-0.0948636	-0.198684	0.162792	0.290106	-0.0700358	-0.161305	0.703286	0.876866	FALSE	FALSE	FALSE	0.738279	0.811869
ENSG00000084072	1	40157854	40229586	1	PPIE	HGNC Symbol	protein_coding	ensembl_havana	-0.159258	-0.0279141	0.018626	0.0509027	-0.0854927	-0.0201683	0.641766	0.845008	FALSE	FALSE	FALSE	0.536819	0.722513
ENSG00000084073	1	40723779	40759856	1	ZMPSTE24	HGNC Symbol	protein_coding	ensembl_havana	-0.391976	-0.255741	2.02425e-09	8.57621e-08	-0.407365	-0.319959	0.0206614	0.151769	FALSE	FALSE	FALSE	1.03926	1.25111
ENSG00000084090	2	96850597	96874563	-1	STARD7	HGNC Symbol	protein_coding	ensembl_havana	-0.458554	-0.784344	9.84458e-13	4.07814e-10	-0.493087	-1.26408	0.00413803	0.0682426	FALSE	FALSE	FALSE	1.07531	1.61164
ENSG00000084092	4	57829536	57844989	-1	NOA1	HGNC Symbol	protein_coding	ensembl_havana	-0.180982	-0.0341219	0.00738509	0.0234497	0.0293065	0.00651918	0.873495	0.954425	FALSE	FALSE	FALSE	-0.161931	-0.191056
ENSG00000084093	4	57774075	57802010	1	REST	HGNC Symbol	protein_coding	ensembl_havana	-0.0817252	-0.0355038	0.229467	0.373951	-0.211127	-0.14112	0.246078	0.548253	FALSE	FALSE	FALSE	2.58337	3.97478
ENSG00000084110	12	96366440	96390143	-1	HAL	HGNC Symbol	protein_coding	ensembl_havana	-0.0169031	-0.000256292	0.804016	0.87855	-0.0848264	-0.00153354	0.644374	0.846307	FALSE	FALSE	FALSE	5.0184	5.98355
ENSG00000084112	12	109176466	109251366	-1	SSH1	HGNC Symbol	protein_coding	ensembl_havana	0.328965	0.107583	6.75918e-07	8.91448e-06	0.44461	0.260755	0.0107863	0.109244	FALSE	FALSE	FALSE	1.35154	2.42375
ENSG00000084207	11	67351066	67354131	1	GSTP1	HGNC Symbol	protein_coding	ensembl_havana	-0.168404	-0.336472	0.0127753	0.0372371	-0.228774	-0.641903	0.207873	0.507628	FALSE	FALSE	FALSE	1.35848	1.90775
ENSG00000084234	11	129939732	130014699	1	APLP2	HGNC Symbol	protein_coding	ensembl_havana	-0.127639	-0.318528	0.0599123	0.131438	-0.306564	-0.761855	0.0879039	0.321952	FALSE	FALSE	FALSE	2.4018	2.3918
ENSG00000084444	12	13197218	13295455	1	KIAA1467	HGNC Symbol	protein_coding	ensembl_havana	-0.0806694	-0.118496	0.235561	0.380968	-0.00747979	-0.0158557	0.967592	0.98955	FALSE	FALSE	FALSE	0.0927216	0.133808
ENSG00000084453	12	21417534	21572528	-1	SLCO1A2	HGNC Symbol	protein_coding	ensembl_havana	-0.12785	-0.422962	0.0594877	0.130671	-0.377336	-1.19634	0.0332521	0.194844	FALSE	FALSE	FALSE	2.9514	2.82849
ENSG00000084463	12	14939410	14956474	-1	WBP11	HGNC Symbol	protein_coding	ensembl_havana	-0.130576	-0.0590659	0.0542172	0.121335	0.140094	0.0639757	0.444425	0.726274	FALSE	FALSE	FALSE	-1.07289	-1.08312
ENSG00000084623	1	32687529	32697205	1	EIF3I	HGNC Symbol	protein_coding	ensembl_havana	-0.33719	-0.664468	3.39528e-07	4.99383e-06	-0.401624	-0.786497	0.0227015	0.159406	FALSE	FALSE	FALSE	1.19109	1.18365
ENSG00000084628	1	31652592	31712401	-1	NKAIN1	HGNC Symbol	protein_coding	ensembl_havana	0.16603	0.0709158	0.0141131	0.0404711	0.201486	0.0742973	0.268806	0.57043	FALSE	FALSE	FALSE	1.21355	1.04768
ENSG00000084636	1	32117848	32169920	-1	COL16A1	HGNC Symbol	protein_coding	ensembl_havana	-0.0300391	-0.0282857	0.659161	0.777437	-0.173992	-0.268981	0.340903	0.64012	FALSE	FALSE	FALSE	5.7922	9.50945
ENSG00000084652	1	32645287	32663886	1	TXLNA	HGNC Symbol	protein_coding	ensembl_havana	0.045048	0.0219586	0.508203	0.65833	0.161126	0.181243	0.378328	0.673033	FALSE	FALSE	FALSE	3.57677	8.25384
ENSG00000084674	2	21224301	21266945	-1	APOB	HGNC Symbol	protein_coding	ensembl_havana	0.112107	0.00453399	0.0987529	0.195991	0.101314	0.00413713	0.581126	0.810318	FALSE	FALSE	FALSE	0.90373	0.91247
ENSG00000084676	2	24714783	24993571	1	NCOA1	HGNC Symbol	protein_coding	ensembl_havana	0.225114	0.245471	0.00081474	0.00360842	0.445117	0.563723	0.0106862	0.10878	FALSE	FALSE	FALSE	1.97729	2.2965
ENSG00000084693	2	27265232	27293490	1	AGBL5	HGNC Symbol	protein_coding	ensembl_havana	0.11761	0.0165137	0.083181	0.170877	0.0391089	0.00697096	0.831707	0.937876	FALSE	FALSE	FALSE	0.332532	0.422132
ENSG00000084710	2	25264999	25378243	1	EFR3B	HGNC Symbol	protein_coding	ensembl_havana	0.118858	0.164949	0.07994	0.165497	0.0673948	0.124748	0.713998	0.881097	FALSE	FALSE	FALSE	0.567022	0.756282
ENSG00000084731	2	26149471	26205618	-1	KIF3C	HGNC Symbol	protein_coding	ensembl_havana	0.173054	0.658027	0.0104743	0.031553	0.400033	2.11154	0.0232951	0.161316	FALSE	FALSE	FALSE	2.31161	3.2089
ENSG00000084733	2	26256976	26360323	1	RAB10	HGNC Symbol	protein_coding	ensembl_havana	-0.352476	-0.576544	8.94619e-08	1.66816e-06	-0.27336	-0.554902	0.130068	0.40031	FALSE	FALSE	FALSE	0.775541	0.962462
ENSG00000084734	2	27719709	27746554	1	GCKR	HGNC Symbol	protein_coding	ensembl_havana	0.228469	0.012351	0.000676369	0.00308014	0.272334	0.0420298	0.131572	0.402738	FALSE	FALSE	FALSE	1.192	3.40294
ENSG00000084754	2	26413504	26467594	-1	HADHA	HGNC Symbol	protein_coding	ensembl_havana	-0.204309	-0.305773	0.00243521	0.00917636	-0.401665	-0.570535	0.0226864	0.159369	FALSE	FALSE	FALSE	1.96597	1.86588
ENSG00000084764	2	27193480	27250064	1	MAPRE3	HGNC Symbol	protein_coding	ensembl_havana	0.0560617	0.0969006	0.41015	0.567717	0.266909	0.737243	0.139747	0.415036	FALSE	FALSE	FALSE	4.76098	7.60824
ENSG00000084774	2	27440258	27466811	1	CAD	HGNC Symbol	protein_coding	ensembl_havana	0.360409	0.0857011	4.35231e-08	9.37534e-07	0.371334	0.126186	0.0363952	0.204509	FALSE	FALSE	FALSE	1.03031	1.47239
ENSG00000085063	11	33719807	33757991	-1	CD59	HGNC Symbol	protein_coding	ensembl_havana	-0.189147	-0.660077	0.00507873	0.0170777	-0.124521	-0.624302	0.497123	0.760838	FALSE	FALSE	FALSE	0.658332	0.945802
ENSG00000085117	11	44585977	44641913	1	CD82	HGNC Symbol	protein_coding	ensembl_havana	-0.182799	-0.118547	0.00680343	0.0219004	-0.0961227	-0.0833984	0.600743	0.822066	FALSE	FALSE	FALSE	0.525839	0.703502
ENSG00000072110	14	69340860	69446157	-1	ACTN1	HGNC Symbol	protein_coding	ensembl_havana	0.3259	0.269681	8.6922e-07	1.10193e-05	0.567095	0.748003	0.000713282	0.0329933	FALSE	TRUE	TRUE	1.74009	2.77366
ENSG00000085224	X	76760356	77041702	-1	ATRX	HGNC Symbol	protein_coding	ensembl_havana	0.0243628	0.0242775	0.72057	0.822293	-0.0852931	-0.127252	0.642546	0.845336	FALSE	FALSE	FALSE	-3.50095	-5.24156
ENSG00000085231	5	68646811	68665840	-1	TAF9	HGNC Symbol	protein_coding	ensembl_havana	-0.363236	-0.200561	3.35061e-08	7.60239e-07	-0.448918	-0.354909	0.00995922	0.10474	FALSE	FALSE	FALSE	1.23589	1.76958
ENSG00000085265	9	137801431	137809809	-1	FCN1	HGNC Symbol	protein_coding	ensembl_havana	-0.0159513	-0.00105037	0.814846	0.885553	-0.181197	-0.01475	0.320969	0.620845	FALSE	FALSE	FALSE	11.3593	14.0428
ENSG00000085274	3	169490619	169507504	1	MYNN	HGNC Symbol	protein_coding	ensembl_havana	-0.159527	-0.0375998	0.0184252	0.050471	-0.0660578	-0.0187215	0.719442	0.883888	FALSE	FALSE	FALSE	0.414085	0.497914
ENSG00000085276	3	168801287	169381406	-1	MECOM	HGNC Symbol	protein_coding	ensembl_havana	0.0380457	0.00694084	0.576359	0.713049	-0.245317	-0.067777	0.175961	0.468384	FALSE	FALSE	FALSE	-6.44796	-9.76496
ENSG00000085365	5	77656339	77776562	1	SCAMP1	HGNC Symbol	protein_coding	ensembl_havana	-0.271292	-0.732892	4.92982e-05	0.000332769	-0.275935	-1.03528	0.126345	0.393919	FALSE	FALSE	FALSE	1.01712	1.4126
ENSG00000085377	6	105725440	105850959	-1	PREP	HGNC Symbol	protein_coding	ensembl_havana	0.0346447	0.0275229	0.610938	0.740983	0.264589	0.236298	0.143352	0.420989	FALSE	FALSE	FALSE	7.63723	8.58552
ENSG00000085382	6	105175968	105307794	-1	HACE1	HGNC Symbol	protein_coding	ensembl_havana	-0.0659969	-0.0421307	0.332103	0.489175	-0.0772557	-0.0535022	0.674291	0.861484	FALSE	FALSE	FALSE	1.1706	1.26991
ENSG00000085415	18	12947132	12987535	1	SEH1L	HGNC Symbol	protein_coding	ensembl_havana	-0.241243	-0.0774976	0.00032481	0.0016499	-0.155716	-0.056059	0.394756	0.686928	FALSE	FALSE	FALSE	0.645473	0.723365
ENSG00000085433	1	109512836	109584850	-1	WDR47	HGNC Symbol	protein_coding	ensembl_havana	-0.230968	-0.907981	0.000587799	0.00274211	-0.219174	-1.11905	0.228115	0.530731	FALSE	FALSE	FALSE	0.948939	1.23246
ENSG00000085449	2	224720433	224810104	-1	WDFY1	HGNC Symbol	protein_coding	ensembl_havana	-0.315008	-0.141528	2.07813e-06	2.28583e-05	-0.102571	-0.0525893	0.57642	0.80762	FALSE	FALSE	FALSE	0.325614	0.371582
ENSG00000085465	1	111956936	111970399	-1	OVGP1	HGNC Symbol	protein_coding	ensembl_havana	0.300816	0.124945	6.15123e-06	5.66599e-05	0.413123	0.182903	0.0187699	0.144049	FALSE	FALSE	FALSE	1.37334	1.46387
ENSG00000085491	1	108676658	108743471	-1	SLC25A24	HGNC Symbol	protein_coding	ensembl_havana	0.0485182	0.0071476	0.476053	0.628936	0.102929	0.0201738	0.575084	0.807081	FALSE	FALSE	FALSE	2.12145	2.82245
ENSG00000085511	6	161412759	161538417	1	MAP3K4	HGNC Symbol	protein_coding	ensembl_havana	0.306446	0.1171	4.02672e-06	3.9687e-05	0.224549	0.109409	0.216623	0.51778	FALSE	FALSE	FALSE	0.732755	0.934319
ENSG00000085514	7	99965153	99997719	1	PILRA	HGNC Symbol	protein_coding	ensembl_havana	0.226124	0.0426019	0.00077056	0.00343008	0.190837	0.0646527	0.295451	0.599351	FALSE	FALSE	FALSE	0.843945	1.5176
ENSG00000085552	1	159896829	159915386	-1	IGSF9	HGNC Symbol	protein_coding	ensembl_havana	0.0557788	0.00213455	0.412519	0.57005	0.200201	0.00279937	0.271934	0.573792	FALSE	FALSE	FALSE	3.5892	1.31146
ENSG00000085563	7	87133175	87342611	-1	ABCB1	HGNC Symbol	protein_coding	ensembl_havana	0.0194879	0.0118813	0.774795	0.858592	-0.168796	-0.172697	0.355739	0.6537	FALSE	FALSE	FALSE	-8.66158	-14.5352
ENSG00000085644	16	3179778	3192806	1	ZNF213	HGNC Symbol	protein_coding	ensembl_havana	0.317514	0.0442011	1.70559e-06	1.94764e-05	0.344004	0.0678163	0.0538726	0.251269	FALSE	FALSE	FALSE	1.08343	1.53427
ENSG00000085662	7	134127102	134144036	-1	AKR1B1	HGNC Symbol	protein_coding	ensembl_havana	-0.323563	-0.226527	1.05101e-06	1.28936e-05	-0.224591	-0.214048	0.216536	0.51778	FALSE	FALSE	FALSE	0.694119	0.944913
ENSG00000085719	8	87497059	87573726	1	CPNE3	HGNC Symbol	protein_coding	ensembl_havana	-0.0540646	-0.0392895	0.427052	0.583355	-0.0172361	-0.0200953	0.925403	0.974301	FALSE	FALSE	FALSE	0.318806	0.511469
ENSG00000085721	16	15153879	15188174	-1	RRN3	HGNC Symbol	protein_coding	ensembl_havana	-0.200442	-0.118527	0.00295185	0.0108125	-0.070229	-0.0467523	0.702505	0.876639	FALSE	FALSE	FALSE	0.35037	0.394445
ENSG00000085733	11	70244510	70282690	1	CTTN	HGNC Symbol	protein_coding	ensembl_havana	0.0443104	0.0400869	0.515179	0.664266	0.0935196	0.150275	0.610684	0.828384	FALSE	FALSE	FALSE	2.11055	3.74874
ENSG00000085741	11	75897369	75921780	-1	WNT11	HGNC Symbol	protein_coding	ensembl_havana	0.0817511	0.00558798	0.229319	0.373742	0.223564	0.0110215	0.2187	0.519654	FALSE	FALSE	FALSE	2.73469	1.97235
ENSG00000072858	3	113251143	113348425	1	SIDT1	HGNC Symbol	protein_coding	ensembl_havana	0.222001	0.0998185	0.000965996	0.0041664	0.612996	0.456503	0.00019153	0.021651	FALSE	TRUE	TRUE	2.76122	4.57333
ENSG00000085788	8	38082736	38133076	1	DDHD2	HGNC Symbol	protein_coding	ensembl_havana	-0.347784	-0.367851	1.35749e-07	2.36541e-06	-0.506413	-0.820435	0.00310196	0.0596631	FALSE	FALSE	FALSE	1.45612	2.23034
ENSG00000085831	1	51752930	51810788	-1	TTC39A	HGNC Symbol	protein_coding	ensembl_havana	0.0873576	0.00739695	0.19884	0.335873	0.265276	0.0350646	0.142278	0.418755	FALSE	FALSE	FALSE	3.03666	4.74041
ENSG00000085832	1	51819935	51985000	-1	EPS15	HGNC Symbol	protein_coding	ensembl_havana	-0.40039	-1.17132	8.44469e-10	4.41847e-08	-0.280297	-1.24572	0.120221	0.384133	FALSE	FALSE	FALSE	0.700059	1.06352
ENSG00000085840	1	52838501	52870131	-1	ORC1	HGNC Symbol	protein_coding	ensembl_havana	-0.0204325	-0.000804977	0.764193	0.85161	-0.0479012	-0.00316938	0.794603	0.922244	FALSE	FALSE	FALSE	2.34436	3.93722
ENSG00000085871	4	140586922	140661899	1	MGST2	HGNC Symbol	protein_coding	ensembl_havana	-0.0849276	-0.0152955	0.211669	0.352108	-0.00483413	-0.00123791	0.979052	0.993374	FALSE	FALSE	FALSE	0.0569206	0.0809331
ENSG00000072958	19	16308389	16346160	1	AP1M1	HGNC Symbol	protein_coding	ensembl_havana	0.364354	0.122731	3.01924e-08	7.02413e-07	0.707779	0.344553	5.87961e-06	0.0134133	FALSE	TRUE	TRUE	1.94256	2.80738
ENSG00000085978	2	234118697	234204320	1	ATG16L1	HGNC Symbol	protein_coding	ensembl_havana	-0.0750242	-0.0336656	0.270068	0.421534	0.237753	0.120949	0.190091	0.485627	FALSE	FALSE	FALSE	-3.16902	-3.59265
ENSG00000085982	2	234384166	234475428	-1	USP40	HGNC Symbol	protein_coding	ensembl_havana	0.0866726	0.0407774	0.202398	0.340361	-0.0994558	-0.0613101	0.588116	0.814364	FALSE	FALSE	FALSE	-1.14749	-1.50353
ENSG00000085998	1	46654354	46685977	-1	POMGNT1	HGNC Symbol	protein_coding	ensembl_havana	-0.048465	-0.0272628	0.476538	0.629402	-0.0194704	-0.01101	0.915766	0.970106	FALSE	FALSE	FALSE	0.401742	0.403846
ENSG00000085999	1	46713360	46744145	1	RAD54L	HGNC Symbol	protein_coding	ensembl_havana	0.292866	0.0386828	1.10254e-05	9.25627e-05	0.36581	0.0803947	0.0394958	0.213865	FALSE	FALSE	FALSE	1.24907	2.07831
ENSG00000086015	1	46252659	46501796	1	MAST2	HGNC Symbol	protein_coding	ensembl_havana	0.35527	0.176156	6.95663e-08	1.36776e-06	0.515049	0.360573	0.00255761	0.0547846	FALSE	FALSE	FALSE	1.44974	2.0469
ENSG00000086061	9	33025209	33039905	1	DNAJA1	HGNC Symbol	protein_coding	ensembl_havana	-0.077928	-1.02898	0.251911	0.400309	0.146556	2.5157	0.423481	0.710697	FALSE	FALSE	FALSE	-1.88066	-2.44483
ENSG00000086062	9	33104080	33167354	-1	B4GALT1	HGNC Symbol	protein_coding	ensembl_havana	0.0542346	0.00968006	0.425598	0.581742	-0.0779624	-0.0465773	0.671477	0.860186	FALSE	FALSE	FALSE	-1.4375	-4.81168
ENSG00000086065	9	33264940	33281977	1	CHMP5	HGNC Symbol	protein_coding	ensembl_havana	-0.434418	-1.04309	1.89943e-11	3.03117e-09	-0.406798	-1.40897	0.0208559	0.15247	FALSE	FALSE	FALSE	0.93642	1.35076
ENSG00000086102	9	33290509	33371155	1	NFX1	HGNC Symbol	protein_coding	ensembl_havana	0.19056	0.0683463	0.00475289	0.0161436	0.113884	0.0540385	0.534852	0.783752	FALSE	FALSE	FALSE	0.597627	0.790657
ENSG00000086159	12	50360977	50370922	1	AQP6	HGNC Symbol	protein_coding	ensembl_havana	-0.203778	-0.0139727	0.00250089	0.00937772	-0.269046	-0.0163078	0.136484	0.410375	FALSE	FALSE	FALSE	1.32029	1.16712
ENSG00000086189	5	61683081	61699766	-1	DIMT1	HGNC Symbol	protein_coding	ensembl_havana	-0.38127	-0.0783788	5.94544e-09	1.97665e-07	-0.302807	-0.0693601	0.0920665	0.330706	FALSE	FALSE	FALSE	0.794207	0.884934
ENSG00000086200	5	61699799	61924409	1	IPO11	HGNC Symbol	protein_coding	ensembl_havana	-0.327308	-0.109858	7.74599e-07	9.9688e-06	-0.315425	-0.0890208	0.0786573	0.304895	FALSE	FALSE	FALSE	0.963695	0.81033
ENSG00000086205	11	49168187	49230222	-1	FOLH1	HGNC Symbol	protein_coding	ensembl_havana	-0.244283	-0.8241	0.000271184	0.00142435	-0.399331	-1.24549	0.0235611	0.162206	FALSE	FALSE	FALSE	1.63471	1.51134
ENSG00000086232	7	6061881	6098861	-1	EIF2AK1	HGNC Symbol	protein_coding	ensembl_havana	-0.0012747	-0.000659578	0.98507	0.991491	-0.01705	-0.0147365	0.926207	0.974611	FALSE	FALSE	FALSE	13.3757	22.3424
ENSG00000086288	7	37888199	37940003	1	NME8	HGNC Symbol	protein_coding	ensembl_havana	-0.0123472	-0.000431605	0.856162	0.910658	-0.13855	-0.00879034	0.449509	0.730522	FALSE	FALSE	FALSE	11.2212	20.3666
ENSG00000086289	7	37723446	37991543	1	EPDR1	HGNC Symbol	protein_coding	ensembl_havana	-0.199538	-0.674519	0.00308614	0.0112277	0.00240115	0.00865484	0.989594	0.996998	FALSE	FALSE	FALSE	-0.0120335	-0.0128311
ENSG00000086300	7	26331541	26413949	1	SNX10	HGNC Symbol	protein_coding	ensembl_havana	-0.264507	-1.26757	7.69887e-05	0.00048323	-0.356946	-2.00809	0.0449127	0.228944	FALSE	FALSE	FALSE	1.34948	1.5842
ENSG00000086475	10	13359424	13390297	-1	SEPHS1	HGNC Symbol	protein_coding	ensembl_havana	-0.153177	-0.0507393	0.0236973	0.062012	-0.233959	-0.101546	0.197471	0.49502	FALSE	FALSE	FALSE	1.52737	2.00133
ENSG00000086504	16	417384	420527	-1	MRPL28	HGNC Symbol	protein_coding	ensembl_havana	-0.216139	-0.218882	0.00132302	0.00544504	-0.2933	-0.399873	0.10327	0.35095	FALSE	FALSE	FALSE	1.357	1.82689
ENSG00000086506	16	230452	231180	1	HBQ1	HGNC Symbol	protein_coding	ensembl_havana	-0.0180413	-0.00381419	0.791113	0.869587	-0.12671	-0.042669	0.489531	0.754874	FALSE	FALSE	FALSE	7.02334	11.1869
ENSG00000086544	19	41223008	41246765	1	ITPKC	HGNC Symbol	protein_coding	ensembl_havana	0.131552	0.0734378	0.052426	0.118154	0.0859567	0.165607	0.639952	0.844622	FALSE	FALSE	FALSE	0.653402	2.25507
ENSG00000086548	19	42254885	42276113	1	CEACAM6	HGNC Symbol	protein_coding	ensembl_havana	0.0814402	0.000736661	0.231101	0.37591	-0.0410085	-0.00122341	0.823658	0.934548	FALSE	FALSE	FALSE	-0.503541	-1.66076
ENSG00000086570	5	150883654	150948505	-1	FAT2	HGNC Symbol	protein_coding	ensembl_havana	0.0791943	0.00696928	0.244263	0.391303	-0.0141684	-0.00105081	0.938653	0.977758	FALSE	FALSE	FALSE	-0.178907	-0.150777
ENSG00000086589	5	150070356	150080669	-1	RBM22	HGNC Symbol	protein_coding	ensembl_havana	-0.281824	-0.113313	2.40997e-05	0.000181697	-0.0862298	-0.0284918	0.638885	0.84364	FALSE	FALSE	FALSE	0.305971	0.251444
ENSG00000073169	22	50639408	50656045	1	SELO	UniProtKB Gene Name	protein_coding	ensembl_havana	0.277853	0.107598	3.1673e-05	0.000227851	0.544447	0.340909	0.00127514	0.0415042	FALSE	TRUE	TRUE	1.95948	3.16835
ENSG00000086619	1	236378855	236445319	-1	ERO1LB	HGNC Symbol	protein_coding	ensembl_havana	-0.152829	-0.0518704	0.0240211	0.0626623	0.0771142	0.0441105	0.674855	0.861589	FALSE	FALSE	FALSE	-0.504579	-0.850398
ENSG00000086666	15	80351910	80430735	1	ZFAND6	HGNC Symbol	protein_coding	ensembl_havana	-0.304956	-0.115294	4.50825e-06	4.35365e-05	-0.166433	-0.126103	0.36261	0.659306	FALSE	FALSE	FALSE	0.545761	1.09375
ENSG00000086696	16	82068609	82132139	1	HSD17B2	HGNC Symbol	protein_coding	ensembl_havana	0.0475913	5.12178e-05	0.484531	0.636753	0.169279	0.000549779	0.354344	0.652878	FALSE	FALSE	FALSE	3.55693	10.7341
ENSG00000086712	X	16804550	16862642	1	TXLNG	HGNC Symbol	protein_coding	ensembl_havana	0.0442808	0.0170114	0.51546	0.664539	0.352764	0.167196	0.0476674	0.236022	FALSE	FALSE	FALSE	7.96651	9.82849
ENSG00000086717	X	18694029	18846039	1	PPEF1	HGNC Symbol	protein_coding	ensembl_havana	-0.0318632	-0.0288384	0.639879	0.762899	-0.0394717	-0.0523874	0.830169	0.937283	FALSE	FALSE	FALSE	1.23879	1.81659
ENSG00000086730	7	73613982	73644161	1	LAT2	HGNC Symbol	protein_coding	ensembl_havana	-0.0916965	-0.0207746	0.177355	0.310038	0.0632905	0.0276707	0.730752	0.890214	FALSE	FALSE	FALSE	-0.690216	-1.33195
ENSG00000086758	X	53559057	53713673	-1	HUWE1	HGNC Symbol	protein_coding	ensembl_havana	0.319199	0.518192	1.49201e-06	1.73794e-05	0.392218	1.02989	0.0264006	0.171497	FALSE	FALSE	FALSE	1.22876	1.98747
ENSG00000086827	11	113603909	113644533	-1	ZW10	HGNC Symbol	protein_coding	ensembl_havana	-0.175169	-0.0527569	0.00955461	0.0292286	-0.0624764	-0.0211029	0.734089	0.891484	FALSE	FALSE	FALSE	0.356663	0.400003
ENSG00000086848	11	111652919	111742305	-1	ALG9	HGNC Symbol	protein_coding	ensembl_havana	0.0668905	0.00760064	0.325583	0.482168	0.00598924	0.000607235	0.974047	0.991383	FALSE	FALSE	FALSE	0.089538	0.0798926
ENSG00000086967	19	50936160	50969578	1	MYBPC2	HGNC Symbol	protein_coding	ensembl_havana	0.0981057	0.00659215	0.148832	0.270719	-0.0561697	-0.00264437	0.760105	0.903899	FALSE	FALSE	FALSE	-0.572543	-0.40114
ENSG00000086991	11	89057524	89322779	-1	NOX4	HGNC Symbol	protein_coding	ensembl_havana	-0.0954098	-0.00822136	0.160374	0.28668	-0.0323235	-0.00337604	0.860593	0.94838	FALSE	FALSE	FALSE	0.338786	0.410642
ENSG00000087008	4	8368009	8442450	-1	ACOX3	HGNC Symbol	protein_coding	ensembl_havana	0.4121	0.136747	2.40002e-10	1.8458e-08	0.454977	0.212147	0.00888718	0.100118	FALSE	FALSE	FALSE	1.10405	1.55138
ENSG00000086598	12	124069078	124083116	1	TMED2	HGNC Symbol	protein_coding	ensembl_havana	-0.443849	-0.678716	6.14299e-12	1.47048e-09	-0.532735	-0.935396	0.00169529	0.04616	FALSE	TRUE	TRUE	1.20026	1.37818
ENSG00000087074	19	49375649	49379314	1	PPP1R15A	HGNC Symbol	protein_coding	ensembl_havana	-0.00686104	-0.0181614	0.919772	0.951112	0.147995	0.716426	0.418893	0.706847	FALSE	FALSE	FALSE	-21.5703	-39.4478
ENSG00000087076	19	49316274	49339935	-1	HSD17B14	HGNC Symbol	protein_coding	ensembl_havana	0.200375	0.0941899	0.0029616	0.0108426	0.0849042	0.0455602	0.644069	0.846171	FALSE	FALSE	FALSE	0.423726	0.483706
ENSG00000087077	7	100464760	100471076	1	TRIP6	HGNC Symbol	protein_coding	ensembl_havana	-0.0294227	-0.011952	0.665729	0.782706	-0.209415	-0.233779	0.250018	0.552091	FALSE	FALSE	FALSE	7.11746	19.5598
ENSG00000087053	11	95566046	95658479	-1	MTMR2	HGNC Symbol	protein_coding	ensembl_havana	-0.346572	-0.321403	1.51013e-07	2.58984e-06	-0.527169	-0.535666	0.00193413	0.0483117	FALSE	TRUE	TRUE	1.52109	1.66665
ENSG00000087086	19	49468558	49470135	1	FTL	HGNC Symbol	protein_coding	ensembl_havana	-0.0425243	-3.38536	0.532275	0.677685	-0.0819023	-51.0348	0.655867	0.853068	FALSE	FALSE	FALSE	1.92601	15.0751
ENSG00000087087	7	100472733	100486285	1	SRRT	HGNC Symbol	protein_coding	ensembl_havana	0.185652	0.0931705	0.00597213	0.0195799	0.248322	0.19787	0.170558	0.46076	FALSE	FALSE	FALSE	1.33757	2.12374
ENSG00000087088	19	49458072	49465055	1	BAX	HGNC Symbol	protein_coding	ensembl_havana	-0.0196695	-0.00398989	0.772753	0.857107	0.065993	0.0239149	0.719706	0.884035	FALSE	FALSE	FALSE	-3.35509	-5.99387
ENSG00000087095	17	26368763	26523407	1	NLK	HGNC Symbol	protein_coding	ensembl_havana	-0.145784	-0.379139	0.0314282	0.0782741	0.101227	0.34871	0.581452	0.810531	FALSE	FALSE	FALSE	-0.694365	-0.919741
ENSG00000087111	17	26880401	26898890	-1	PIGS	HGNC Symbol	protein_coding	ensembl_havana	-0.0234281	-0.00533838	0.730869	0.828902	0.239946	0.0670043	0.185916	0.480119	FALSE	FALSE	FALSE	-10.2418	-12.5514
ENSG00000087116	5	178537852	178772431	-1	ADAMTS2	HGNC Symbol	protein_coding	ensembl_havana	0.267453	0.0243033	6.35313e-05	0.000412695	0.272111	0.0371883	0.131902	0.403187	FALSE	FALSE	FALSE	1.01742	1.53017
ENSG00000087128	4	69313167	69363322	1	TMPRSS11E	HGNC Symbol	protein_coding	ensembl_havana	-0.054644	-0.000153938	0.422108	0.578375	0.237451	0.000844002	0.190673	0.485915	FALSE	FALSE	FALSE	-4.34542	-5.48272
ENSG00000087152	17	42269173	42277481	-1	ATXN7L3	HGNC Symbol	protein_coding	ensembl_havana	-0.00815667	-0.0154673	0.904688	0.942831	-0.00899861	-0.0245968	0.961015	0.986182	FALSE	FALSE	FALSE	1.10322	1.59024
ENSG00000087157	17	76374721	76421195	1	PGS1	HGNC Symbol	protein_coding	ensembl_havana	0.124152	0.036607	0.0673048	0.144114	0.313009	0.174714	0.0811006	0.309779	FALSE	FALSE	FALSE	2.52117	4.7727
ENSG00000087191	17	61904512	61909379	1	PSMC5	HGNC Symbol	protein_coding	ensembl_havana	-0.264745	-0.171057	7.58073e-05	0.000476595	-0.33858	-0.282048	0.0580246	0.261466	FALSE	FALSE	FALSE	1.27889	1.64885
ENSG00000087206	5	176332006	176449634	-1	UIMC1	HGNC Symbol	protein_coding	ensembl_havana	0.227571	0.0746338	0.000711125	0.00320953	-0.032779	-0.0193408	0.858647	0.948062	FALSE	FALSE	FALSE	-0.144039	-0.259142
ENSG00000087237	16	56995762	57017757	1	CETP	HGNC Symbol	protein_coding	ensembl_havana	0.0854733	0.00586082	0.208738	0.348564	-0.0223761	-0.00149236	0.903249	0.964642	FALSE	FALSE	FALSE	-0.261791	-0.254634
ENSG00000087245	16	55423612	55540603	1	MMP2	HGNC Symbol	protein_coding	ensembl_havana	0.0261598	0.00400915	0.700912	0.808339	-0.0342134	-0.00675581	0.852528	0.946368	FALSE	FALSE	FALSE	-1.30786	-1.6851
ENSG00000087250	16	56622986	56625000	1	MT3	HGNC Symbol	protein_coding	ensembl_havana	-0.0586898	-0.624468	0.388519	0.546604	0.182302	2.5472	0.317976	0.618593	FALSE	FALSE	FALSE	-3.10619	-4.07899
ENSG00000087253	16	55542910	55620582	1	LPCAT2	HGNC Symbol	protein_coding	ensembl_havana	-0.246846	-0.103689	0.0002325	0.00124542	-0.220645	-0.0920226	0.224929	0.526935	FALSE	FALSE	FALSE	0.893859	0.887482
ENSG00000087258	16	56225302	56391356	1	GNAO1	HGNC Symbol	protein_coding	ensembl_havana	0.344177	0.724843	1.86183e-07	3.06043e-06	0.511362	1.45267	0.00277891	0.0570365	FALSE	FALSE	FALSE	1.48575	2.00412
ENSG00000087263	16	56485402	56513012	1	OGFOD1	HGNC Symbol	protein_coding	ensembl_havana	-0.295484	-0.0920069	9.1149e-06	7.87702e-05	-0.482228	-0.139249	0.00519025	0.0766703	FALSE	FALSE	FALSE	1.63199	1.51346
ENSG00000087266	4	2794750	2842825	1	SH3BP2	HGNC Symbol	protein_coding	ensembl_havana	0.109256	0.0374897	0.107684	0.209888	0.0973222	0.0469923	0.596185	0.819686	FALSE	FALSE	FALSE	0.890771	1.25347
ENSG00000087269	4	2939660	2965112	-1	NOP14	HGNC Symbol	protein_coding	ensembl_havana	0.185025	0.0554407	0.00614659	0.020066	0.304033	0.143518	0.0906923	0.327916	FALSE	FALSE	FALSE	1.6432	2.58869
ENSG00000087274	4	2845584	2931803	1	ADD1	HGNC Symbol	protein_coding	ensembl_havana	0.0354182	0.042159	0.602993	0.733967	0.151447	0.196223	0.408002	0.697826	FALSE	FALSE	FALSE	4.27595	4.65435
ENSG00000087299	14	50704281	50779266	-1	L2HGDH	HGNC Symbol	protein_coding	ensembl_havana	0.136502	0.0254843	0.0440858	0.102801	0.405088	0.11294	0.0214517	0.154417	FALSE	FALSE	FALSE	2.96763	4.43176
ENSG00000087301	14	52897308	53019240	-1	TXNDC16	HGNC Symbol	protein_coding	ensembl_havana	-0.250353	-0.159146	0.000187851	0.001037	-0.137582	-0.134939	0.452715	0.732376	FALSE	FALSE	FALSE	0.54955	0.84789
ENSG00000073605	17	38060848	38076107	-1	GSDMB	HGNC Symbol	protein_coding	ensembl_havana	0.460677	0.182203	7.50288e-13	3.50439e-10	0.634962	0.492664	9.47179e-05	0.0176062	FALSE	TRUE	TRUE	1.37832	2.70393
ENSG00000087303	14	52471521	52535712	-1	NID2	HGNC Symbol	protein_coding	ensembl_havana	0.0474838	0.00651996	0.485519	0.637702	-0.220992	-0.0402881	0.224182	0.526241	FALSE	FALSE	FALSE	-4.65406	-6.17919
ENSG00000087338	2	70056774	70108528	1	GMCL1	HGNC Symbol	protein_coding	ensembl_havana	-0.0317481	-0.0127972	0.641088	0.763689	-0.0386228	-0.0158888	0.83377	0.938557	FALSE	FALSE	FALSE	1.21654	1.24158
ENSG00000087365	11	65818200	65836779	1	SF3B2	HGNC Symbol	protein_coding	ensembl_havana	0.0678804	0.0299676	0.318458	0.474663	0.0586756	0.0360767	0.749735	0.899794	FALSE	FALSE	FALSE	0.864397	1.20386
ENSG00000087448	12	27932953	27955973	1	KLHL42	HGNC Symbol	protein_coding	ensembl_havana	-0.274101	-0.266326	4.08479e-05	0.000283112	-0.222135	-0.309619	0.221736	0.523575	FALSE	FALSE	FALSE	0.810412	1.16255
ENSG00000087460	20	57414773	57486247	1	GNAS	HGNC Symbol	protein_coding	ensembl_havana	-0.0874453	-0.310683	0.198388	0.335348	0.118321	0.523623	0.51895	0.773373	FALSE	FALSE	FALSE	-1.35308	-1.68539
ENSG00000087470	12	32832134	32898486	1	DNM1L	HGNC Symbol	protein_coding	ensembl_havana	-0.283805	-0.645825	2.0995e-05	0.000161209	-0.43701	-1.45292	0.0123866	0.11578	FALSE	FALSE	FALSE	1.53983	2.24971
ENSG00000087494	12	28111017	28125638	-1	PTHLH	HGNC Symbol	protein_coding	ensembl_havana	-0.0562324	-0.00894711	0.408724	0.566481	-0.0345838	-0.00595287	0.850949	0.94591	FALSE	FALSE	FALSE	0.615017	0.66534
ENSG00000087495	20	58152564	58422766	1	PHACTR3	HGNC Symbol	protein_coding	ensembl_havana	0.182969	0.190006	0.00675123	0.0217507	-0.00455765	-0.00503335	0.980249	0.993882	FALSE	FALSE	FALSE	-0.0249094	-0.0264905
[truncated: 17,795 more rows]

## Sheet: SData 5
Supplementary Data 5. DEGs induced by LINC02449 overexpression in mouse mPFC (P values were calculated using DESeq2 analyses and adjusted using the Benjamini–Hochberg procedure (padj)).
[truncated: 18,083 more rows]

[truncated: 3 more sheets: SData 6, SData 7 , SData 8]
