# Supplementary material for: Gain of Alternative Allele Expression of LINC02449 at rs149707223 in Schizophrenia and Bipolar Disorder: Inducing Synaptic Transmission and Behavioral Deficits in Mice
Source: Nat Commun. 2025 Nov 4;16:9724. doi: 10.1038/s41467-025-64717-z (PMC12586535; doi:10.1038/s41467-025-64717-z)
Supplement: Supplementary file 6 — Source Data [file 41467_2025_64717_MOESM6_ESM.xlsx]

## Sheet: Figure 2C
Figure 2C
				Parameter 1	Parameter 2	Parameter 3	Parameter 4
	Data 1		Ctrl	-0.145	0.145	-0.315	0.3
			Ref	11.145	12.7	11.27	12.8
			Alt	14.985	15.355	14.985	15.245

## Sheet: Figure 2E
Figure 2E
			Group	phase2		phase3
				E	S1	S2	S1
	Data 1		Ctrl	48.8	137	77.08	69.48
				131.08	164.64	144.88	83.2
				105.04	178.36	64.32	103.32
				84.76	171.76	142.32	67.52
				148.68	168.4	279.24	101.48
				180.88	134.12	164.4	98.12
				133.12	145.2	118.36	93.4
				127.6	148.56	197.12	180.08
				125.84	129.48	254.76	93.36
				69.8	176.68	126.32	83.4
			Ref	126.84	152.76	162.64	61.56
				149.48	96.08	332.48	96.16
				211.12	116.44	143.28	87.16
				58.16	270.8	46.16	81
				115.24	215.6	159.92	113.88
				147.44	178.12	147.52	91.8
				112.04	186.84	178.08	115.32
				116.6	220.44	204.36	136.16
				69.16	156.28	106.24	115.76
			Alt	200.96	52.56	108.64	54.48
				204.12	20.72	79.52	24.64
				100.4	106	131.08	122.76
				112.32	138.44	171.8	94.72
				167.64	95.88	103.52	83.52
				112.04	187.64	166.72	81.28
				147.84	90.44	99.32	119.6
				122.4	132.92	126.56	58.6
				147.88	99.48	135.6	42.68
				211.04	155.44	178.28	111.68
				135.4	215.64	154.88	128.04

## Sheet: Figure 2F
Figure 2F
				Parameter 1	Parameter 2	Parameter 3	Parameter 4	Parameter 5	Parameter 6	Parameter 7	Parameter 8	Parameter 9	Parameter 10	Parameter 11
	Data 1		Ctrl	0.474704	0.113486	0.258716	0.339155	0.0621925	-0.148444	0.0434033	0.075898	0.0142566	0.433625
			Ref	0.0927039	-0.217462	-0.289046	0.646401	0.303349	0.0942376	0.250268	0.308094	0.386444
			Alt	-0.585358	-0.815691	0.0271318	0.104163	-0.272313	0.252269	-0.240893	0.0412032	-0.195666	-0.151714	0.228578

## Sheet: Figure 2G
Figure 2G
				Parameter 1	Parameter 2	Parameter 3	Parameter 4	Parameter 5	Parameter 6	Parameter 7	Parameter 8	Parameter 9	Parameter 10	Parameter 11
	Data 1		Ctrl	0.0518559	0.270431	-0.232641	0.356462	0.466905	0.252476	0.117869	0.045175	0.463633	0.204654
			Ref	0.450847	0.551325	0.243534	-0.273986	0.168152	0.232826	0.213906	0.200282	-0.0428829
			Alt	0.332026	0.526882	0.0327766	0.289209	0.106929	0.344516	-0.0926366	0.367034	0.521203	0.229687	0.0948678

## Sheet: Figure 2H
Figure 2H
				Parameter 1	Parameter 2	Parameter 3	Parameter 4	Parameter 5	Parameter 6	Parameter 7	Parameter 8	Parameter 9	Parameter 10	Parameter 11	Parameter 12
	Data 1		Ctrl	19.045	34.57	15.72	34.8	27.33	20.615	14.685	26.43	33.36	41.19	28.585	40.435
			Ref	23.405	27.57	36.505	29.13	29.155	15.695	30.87	43.82	35.14	37.76	44.495
			Alt	35.605	33.095	34.085	28.93	45.185	46.985	36.405	43.465	31.95

## Sheet: Figure 2I
Figure 2I
				Parameter 1	Parameter 2	Parameter 3	Parameter 4	Parameter 5	Parameter 6	Parameter 7	Parameter 8	Parameter 9	Parameter 10
	Data 1		Ctrl	13	5	4	0	13	8	13	7
			Ref	1	3	14	9	8	13	7	17	12
			Alt	13	14	12	17	19	20	15	12	17	17

## Sheet: Figure 4B
Figure 4B
				Parameter 1	Parameter 2	Parameter 3	Parameter 4	Parameter 5	Parameter 6	Parameter 7	Parameter 8	Parameter 9
	Data 1		Ctrl	-84	-83	-82	-70	-79	-61	-79	-95
			Ref	-80	-78	-77	-77	-75	-80	-72	-69
			Alt	-86	-76	-77	-68	-84	-82	-89	-76	-64

## Sheet: Figure 4C
Figure 4C
				Parameter 1	Parameter 2	Parameter 3	Parameter 4	Parameter 5	Parameter 6	Parameter 7	Parameter 8	Parameter 9
	Data 1		Ctrl	60	80	60	60	100	100	100	40
			Ref	40	40	60	60	60	140	100	60
			Alt	120	100	140	80	120	40	60	40	40

## Sheet: Figure 4D
Figure 4D
				Parameter 1	Parameter 2	Parameter 3	Parameter 4	Parameter 5	Parameter 6	Parameter 7	Parameter 8	Parameter 9
	Data 1		Ctrl	-44.71	-46.51	-53.92	-52.19	-42.97	-41.56	-28.87	-27.98
			Ref	-49.59	-50.14	-43.18	-42.27	-40.07	-40.56	-36.38	-39.22
			Alt	-49.76	-32.59	-39.73	-35.19	-30.94	-28.05	-51.91	-27.83	-23.5

## Sheet: Figure 4F
Figure 4F
			Current Injection（pA）	40	60	80	100	120	140	160	180	200
	Data 1		Ctrl	0	7.5959	7.5959	10.661	14.4058	17.4825	19.9956	23.0044	25.5933
				0	0	8.96593	15.8407	22.5887	29.5172	34.4234	39.2805	43.2009
				0	10.4575	20.339	31.0697	39.1049	47.8668	56.0981	64.7318	78.5447
				0	15.8335	15.8335	22.7635	31.1915	35.3945	42.901	43.6046	44.9254
				0	0	0	5.60068	14.4425	19.3799	23.7479	27.8253	31.773
				0	0	0	6.38161	16.2514	27.5	37.0199	44.1989	53.3333
				0	0	0	5.60067	13.2626	18.828	26.9058	31.4333	38.5935
				5.66572	5.66572	7.8329	10.4548	12.3762	14.2687	15.3812	17.2925	17.4368
			Ref	9.97008	16.225	20.8962	25.6649	28.7166	31.44	34.3495	36.3636	38.1842
				9.24214	16.4551	21.796	25.3983	28.5401	31.4202	33.6488	34.8432	36.6933
				0	14.4718	16.7264	23.3372	27.921	32.7297	36.6222	39.1475	41.6493
				0	8.88889	11.4058	14.7965	19.3846	21.2114	24.1758	26.1381	28.1385
				0	8.97935	12.9199	20.5667	26.2342	27.945	31.5955	34.8736	37.7359
				0	0	0	0	0	11.0335	17.5263	22.0534	27.6561
				0	0	0	9.38381	13.541	18.0412	22.3115	25.8342	28.6154
				0	15.5764	12.5274	16.1142	20.0714	23.9063	26.5018	29.22	31.3808
			Alt	0	0	0	0	8.34958	17.8851	26.732	34.0064	40.5809
				0	0	0	11.7509	21.322	29.0438	35.8102	41.2505	45.4447
				0	0	6.83294	15.1745	21.4224	28.6786	33.8267	38.306	41.658
				0	0	0	0	0	0	0	7.01754	12.585
				0	0	0	0	13.6388	13.6388	23.5794	29.6422	36.8524
				13.5547	14.5844	17.3482	18.8857	19.4364	35.0385	37.037	44.8934	48.1928
				0	13.3749	16.0385	19.861	22.3814	24.4662	26.9905	27.8015	28.8248
				13.6054	12.41	15.7693	19.084	21.1954	23.3372	24.9603	25.652	24.9066
				5.09684	10.4221	13.2773	17.4173	19.305	21.2164	22.6477	24.0332	25.641

[truncated: 30 more sheets: Figure 4G, Figure 4I, Figure 4J, Figure 4L, Figure 4M, Figure 5B, Figure 5C, Figure 5D, Figure 6A, Figure 6B, Figure 6C, Figure 7C, Figure 7D, Figure 7E, Figure 7F, Figure 7G, Figure 7I, Figure 7J, Supplementary Figure 3A, Supplementary Figure 3B …]
